# Supplementary material for: Gastrointestinal microbial community changes in Atlantic cod (Gadus morhua) exposed to crude oil
Source: BMC Microbiol. 2018 Apr 2;18:25. doi: 10.1186/s12866-018-1171-2 (PMC5879832; doi:10.1186/s12866-018-1171-2)
Supplement: Supplementary file 2 — Table S1. Primer and barcode sequences. (XLSX 9 kb) [file 12866_2018_1171_MOESM2_ESM.xlsx]

## Sheet: Primers and barcodes
Forward primer	AATGATACGGCGACCACCGAGATCTACACTCTTTCCCTACACGACGCTCTTCCGATCT
Reverse primer	CAAGCAGAAGACGGCATACGAGATXXXXXXXXXXXXGTGACTGGAGTTCAGACGTGTGCTCTTCCGATCT
"XXXXXXXXXXXX" denotes the index region of adapter:
NEXTflex™ 16S V4 Amplicon-Seq 2.0 Index sequences	Sequence (5' - 3')	Reverse Complement	Sample #	Treatment - level of exposure
Index 1	GGCCGGCTAGAT	ATCTAGCCGGCC	37	Control
Index 2	AAGGAAGAGATA	TATCTCTTCCTT	38	Control
Index 3	GGACGGCATCTA	TAGATGCCGTCC	39	Control
Index 4	AAGGAAGGAGCG	CGCTCCTTCCTT	43	Low
Index 5	GGACGGCGCTCG	CGAGCGCCGTCC	44	Low
Index 6	CCGGACTCTCGA	TCGAGAGTCCGG	45	Low
Index 7	GGCCGGCCGAGC	GCTCGGCCGGCC	48	Medium
Index 8	CCGGACTGAGCT	AGCTCAGTCCGG	49	Medium
Index 9	GGACGCGGCAGT	ACTGCCGCGTCC	50	Medium
Index 10	CCGGAGAAGTAA	TTACTTCTCCGG	57	High
Index 11	GGCCGCGCGTCA	TGACGCGCGGCC	58	High
Index 12	CCGGAGATCATT	AATGATCTCCGG	59	High
