# Supplementary material for: Gastrointestinal microbial community changes in Atlantic cod (Gadus morhua) exposed to crude oil
Source: BMC Microbiol. 2018 Apr 2;18:25. doi: 10.1186/s12866-018-1171-2 (PMC5879832; doi:10.1186/s12866-018-1171-2)
Supplement: Supplementary file 3 — Table S2. Composition of Troll C crude oil. (XLSX 12 kb) [file 12866_2018_1171_MOESM3_ESM.xlsx]

## Sheet: Troll crude oil
Compound	Concentration (µg/l)	SE (µg/l)
Naphthalene	1200000	±0.02
Acenaphtylene	6000	±0.02
Acenaphtene	9200	±0.02
Fluorene	72000	±0.02
Phenanthrene	190000	±0.02
Anthracene	1600	±0.05
Fluoranthene	6800	±0.05
Pyrene	14000	±0.02
Benzo(a)anthracene	6600	±0.02
Chrysene	22000	±0.02
Benzo(b)fluoranthene	5900	±0.05
Benzo(k)fluoranthene	780	±0.02
Indeno(1,2,3-cd)pyrene	1300	±0.04
Benzo(ghi)perylene	2500	±0.02
Benzo(a)pyrene	2200	±0.03
Dibenzo(ah)anthracene	180	±0.02
Sum 16 EPA-PAHs	1600000	NA
Method: ISO28540:2011
