# Supplementary material for: Gastrointestinal microbial community changes in Atlantic cod (Gadus morhua) exposed to crude oil
Source: BMC Microbiol. 2018 Apr 2;18:25. doi: 10.1186/s12866-018-1171-2 (PMC5879832; doi:10.1186/s12866-018-1171-2)
Supplement: Supplementary file 4 — Table S3. Polycyclic aromatic hydrocarbon (PAH) content of oil dispersion in header tank. (XLSX 12 kb) [file 12866_2018_1171_MOESM4_ESM.xlsx]

## Sheet: PAHs in seawater
	Concentration (µg/l)
Compound/compound group	T1	T2	SE
Naphthalene	6.7	7.1	±0.02
Sum C1-Naphthalene	23	25	±0.02
Sum C2-Naphthalene	29	33	±0.02
Sum C3-Naphthalene	44	52	±0.08
Acenaphtylene	0.11	0.11	±0.02
Acenaphtene	0.2	0.18	±0.02
Fluorene	1.4	1.4	±0.02
Phenanthrene	1.8	1.9	±0.02
Anthracene	0.02	0.04	±0.05
Sum C1-Phenanthrene/Anthracene	5	6.2	±0.02
Sum C2-Phenanthrene/Anthracene	8.7	12	±0.08
Sum C3-Phenanthrene/Anthracene	2.9	3.5	±0.15
Dibenzothiophene	0.2	0.21	±0.02
Sum C1-Dibenzothiophene	0.77	0.99	±0.02
Sum C2-Dibenzothiophene	2.1	2.7	±0.03
Sum C3-Dibenzothiophene	0.05	0.07	±0.08
Fluoranthene	0.06	0.06	±0.05
Pyrene	0.14	0.14	±0.02
Benzo(a)anthracene	0.04	0.04	±0.02
Chrysene	0.13	0.13	±0.02
Benzo(b)fluoranthene	0.05	0.05	±0.05
Benzo(k)fluoranthene	<0.01	<0.01	±0.02
Indeno(1,2,3-cd)pyrene	<0.02	<0.02	±0.04
Benzo(ghi)perylene	0.02	0.02	±0.02
Benzo(a)pyrene	0.03	0.02	±0.03
Dibenzo(ah)anthracene	0.01	0.01	±0.02
Sum 16 EPA-PAHs	11	11	NA
Method: ISO28540:2011
T1 = 7 days
T2 = 28 days
SE = standard error
