# Supplementary material for: Gastrointestinal microbial community changes in Atlantic cod (Gadus morhua) exposed to crude oil
Source: BMC Microbiol. 2018 Apr 2;18:25. doi: 10.1186/s12866-018-1171-2 (PMC5879832; doi:10.1186/s12866-018-1171-2)
Supplement: Supplementary file 6 — Table S5. Level of polycyclic aromatic hydrocarbon (PAH) metabolites in fish bile samples measured by fixed fluorescence (FF). (XLSX 8 kb) [file 12866_2018_1171_MOESM6_ESM.xlsx]

## Sheet: Bile metabolites FF
	Concentration (µg/ml)
Fish code	2-3 ring metabolites	4 ring metabolites	5 ring metabolites
37	2.44848	2.43936	0.34112
38	6.64944	1.68128	0.43504
39	3.82976	1.17808	1.22176
43	23.7598	8.02208	0.43296
44	13.3416	3.10752	0.56672
45	10.7709	5.3696	0.18176
48	37.6605	8.8192	0.38896
49	57.7694	11.4994	0.56944
50	65.6934	11.7099	1.26736
57	54.3288	8.72704	1.6632
58	84.8258	14.8002	0.90416
59	79.2563	13.4158	0.20464
