# Supplementary material for: Gastrointestinal microbial community changes in Atlantic cod (Gadus morhua) exposed to crude oil
Source: BMC Microbiol. 2018 Apr 2;18:25. doi: 10.1186/s12866-018-1171-2 (PMC5879832; doi:10.1186/s12866-018-1171-2)
Supplement: Supplementary file 7 — Table S6. Level of polycyclic aromatic hydrocarbon (PAH) metabolites in fish bile samples measured by gas chromatography mass spectrometry (GC-MS). (XLSX 13 kb) [file 12866_2018_1171_MOESM7_ESM.xlsx]

## Sheet: Bile metabolites GC-MS
	Concentration (µg/l)
Fish code	1-OH-Naphthalene	2-OH-Naphthalene	C1-OH-Naphthalene	C2-OH-Naphthalene	C3-OH-Naphthalene	1-OH-Phenanthrene	C1-OH-Phenanthrene	C2-OH-Phenanthrene	1-OH-Pyrene
37	1.0218	6.5519	323.911	48	91	74.1797	33	163	47.5892
38	9.7438	1.7536	189	106	101	63.1437	150	120	134.057
39	3.589	2.0511	241.739	55	61	61.49	99	101	82.0517
43	11.179	11.0504	375.284	692.117	941.42	87.8372	265.608	233	94.7798
44	8.0477	16.3343	279.704	403.818	526.98	88.2689	372.516	259	137.064
45	12.975	19.9253	325.188	649.072	557.994	145.364	163	136	110.393
48	29.4068	56.7527	462.367	1652.61	1829.81	162.31	372.217	472	178.328
49	14.533	28.2132	671.558	2267.47	2720.77	197.467	522.6	516.739	189.303
50	23.577	29.9674	905.702	2440.19	2510.94	138.262	353	141	167.496
57	24.3545	39.7224	722.782	2197.98	2261.54	209.068	573.783	71	121.959
58	28.8403	60.1072	1147.04	3711.67	4533.14	243.865	1029.85	664.027	238.175
59	48.0919	63.4061	1025.08	4793.91	6441.96	328.633	1098.37	75	318.004
