# Supplementary material for: Gastrointestinal microbial community changes in Atlantic cod (Gadus morhua) exposed to crude oil
Source: BMC Microbiol. 2018 Apr 2;18:25. doi: 10.1186/s12866-018-1171-2 (PMC5879832; doi:10.1186/s12866-018-1171-2)
Supplement: Supplementary file 8 — Table S7. Result of PERMANOVA analysis. (XLSX 10 kb) [file 12866_2018_1171_MOESM8_ESM.xlsx]

## Sheet: PERMANOVA
BETA DIVERSITY (Communities)						HYDROCARBONS: Levels (lower vs. upper)
						adonis(formula = metadata_hydrocarbons_permanova_scaled ~ Level, data = unclass(metadata_oil_cs_filtered_df), permutations = 9999, method = "euclidean")
Level
	Bray-Curtis	Jaccard	Unweighted UniFrac	Weighted UniFrac		Permutation: free
R2	0.21657	0.19127	0.1476	0.047		Number of permutations: 9999
F-value model	2.7643	2.3651	1.7316	0.49139
p-value	0.02835	0.03405	0.05795	0.7281		Terms added sequentially (first to last)
							Df	SumsOfSqs	MeanSqs	F.Model	R2	Pr(>F)
Treatment						Level	1	58.076	58.076	14.191	0.58662	0.0017	**
	Bray-Curtis	Jaccard	Unweighted UniFrac	Weighted UniFrac		Residuals	10	40.924	4.092	0.41338
R2	0.3	0.29	0.288	0.2186		Total	11	99	1
F-value model	1.119	1.1	1.08	0.746		---
p-value	0.344	0.2983	0.3343	0.7103		Signif. codes: 0 ‘***’ 0.001 ‘**’ 0.01 ‘*’ 0.05 ‘.’ 0.1 ‘ ’ 1
Length
	Bray-Curtis	Jaccard	Unweighted UniFrac	Weighted UniFrac
R2	0.0349	0.05193	0.092	0.01
F-value model	0.36	0.54775	1.015	0.102
p-value	0.8998	0.8743	0.422	0.949
Gender
	Bray-Curtis	Jaccard	Unweighted UniFrac	Weighted UniFrac
R2	0.07929	0.07569	0.073	0.023
F-value model	0.86117	0.81889	0.784	0.235
p-value	0.4867	0.5314	0.705	0.867
Liver weight
	Bray-Curtis	Jaccard	Unweighted UniFrac	Weighted UniFrac
R2	0.05423	0.07695	NA*
F-value model	0.516	0.75026
p-value	0.8209	0.7089
LSI
	Bray-Curtis	Jaccard	Unweighted UniFrac	Weighted UniFrac
R2	0.06013	0.08055	NA*
F-value model	0.57576	0.78846
p-value	0.7645	0.6744
19,999 permutations, assumption of equal homogeneity met for all (vegan "permutest")
* Missing values in dataset
