# Supplementary material for: Gastrointestinal microbial community changes in Atlantic cod (Gadus morhua) exposed to crude oil
Source: BMC Microbiol. 2018 Apr 2;18:25. doi: 10.1186/s12866-018-1171-2 (PMC5879832; doi:10.1186/s12866-018-1171-2)
Supplement: Supplementary file 10 — Table S9. Assembled reads. (XLSX 9 kb) [file 12866_2018_1171_MOESM10_ESM.xlsx]

## Sheet: Assembled reads
Sample	Before normalization	After normalization by common scaling
37_ctrl	558295	352494
38_ctrl	650558	353802
39_ctrl	537803	352954
43_low	538996	352773
44_low	416420	352707
45_low	557335	352616
48_med	352363	352363
49_med	411037	352724
50_med	562543	352556
57_high	712355	351766
58_high	374593	352398
59_high	360358	352390
Total:	6032656	4231543
Median:	538400	352586
