# Supplementary material for: Gastrointestinal microbial community changes in Atlantic cod (Gadus morhua) exposed to crude oil
Source: BMC Microbiol. 2018 Apr 2;18:25. doi: 10.1186/s12866-018-1171-2 (PMC5879832; doi:10.1186/s12866-018-1171-2)
Supplement: Supplementary file 11 — Table S10. Taxa levels and abundances. (XLSX 25 kb) [file 12866_2018_1171_MOESM11_ESM.xlsx]

## Sheet: taxa_levels_abundances
	LOWER (Control/Low)					UPPER (Medium/High)					OVERALL
PHYLUM	Min	Max	Median	Mean	Sd. Dev.	Min	Max	Median	Mean	Sd. Dev.	Min	Max	Median	Mean	Sd. Dev.
Proteobacteria	4.08266	82.4597	55.0627	45.3332	32.4495	14.3739	99.6088	28.614	44.7693	34.3121	4.08266	99.6088	43.5211	45.0513	31.8411
Deferribacteres*	0.0472325	9.4996	0.286242	2.76762	4.13969	0.040315	59.5865	51.6553	37.0884	28.9891	0.040315	59.5865	3.4493	19.928	26.6651
Bacteroidetes	7.63032	44.4371	14.2516	18.9622	13.2714	0.0400311	9.66306	1.77135	3.12834	3.78009	0.0400311	44.4371	8.64669	11.0453	12.4471
Fusobacteria	1.26731	27.8498	8.37945	12.0842	12.2143	0.0238483	24.02	0.644319	4.43708	9.60476	0.0238483	27.8498	1.50618	8.26062	11.2114
Firmicutes	1.12988	25.6504	6.36581	9.78346	9.79294	0.0221449	6.93151	0.477014	1.51985	2.66883	0.0221449	25.6504	1.41711	5.65165	8.09031
Spirochaetae	0.0182282	7.0126	0.657329	1.61433	2.66062	0.0119242	25.1876	5.74701	7.59113	9.27998	0.0119242	25.1876	0.798809	4.60273	7.21836
Tenericutes	0.0246855	50.0674	0.0992082	8.4629	20.3824	0.0199429	3.14756	0.283032	0.736466	1.19003	0.0199429	50.0674	0.233955	4.59968	14.3444
Unclassified	0.00938959	1.1071	0.500678	0.526631	0.409342	0.00425863	1.99134	0.595828	0.7218	0.758388	0.00425863	1.99134	0.500678	0.624215	0.589903
Verrucomicrobia	0.00114399	1.92909	0.0251329	0.459439	0.780936	0.000283909	0.00170601	0.00113886	0.00104346	0.000559074	0.000283909	1.92909	0.00156525	0.230241	0.578374
Lentisphaerae	0	0.021241	0	0.00368316	0.00860839	0	0.033451	0	0.00557517	0.0136563	0	0.033451	0	0.00462917	0.0109284
Cyanobacteria	0.000285325	0.00598112	0.000716558	0.00161541	0.00220285	0	0.00142167	0.000284156	0.000426967	0.00053213	0	0.00598112	0.000428747	0.00102119	0.00164913
Actinobacteria	0	0.00227852	0.000569799	0.000760081	0.00081874	0	0.00142167	0.000426156	0.000521618	0.000489832	0	0.00227852	0.000426998	0.000640849	0.000655185
	LOWER (Control/Low)					UPPER (Medium/High)					OVERALL
CLASS	Min	Max	Median	Mean	Sd. Dev.	Min	Max	Median	Mean	Sd. Dev.	Min	Max	Median	Mean	Sd. Dev.
Gammaproteobacteria	1.9913	82.4612	46.6633	42.1366	33.0849	7.01357	99.6101	28.5825	43.2353	35.9462	1.9913	99.6101	35.5659	42.6859	32.9426
Deferribacteres*	0.0472614	9.61184	0.291202	2.82512	4.2146	0.0403251	60.8332	52.2416	37.5938	29.3788	0.0403251	60.8332	3.5644	20.2095	27.0201
Bacteroidia	7.63414	44.5411	14.5723	19.1851	13.254	0.0383372	9.83672	1.41002	3.03685	3.8754	0.0383372	44.5411	8.73543	11.111	12.5616
Fusobacteriia	1.26809	28.5737	8.50743	12.2698	12.414	0.0238543	24.034	0.647933	4.44545	9.60789	0.0238543	28.5737	1.53685	8.35764	11.3448
Spirochaetes	0.018702	7.01689	0.670762	1.62255	2.6593	0.0119271	25.677	5.82729	7.71184	9.46171	0.0119271	25.677	0.816537	4.66719	7.34981
Mollicutes	0.0249771	51.3688	0.10118	8.68074	20.9132	0.0203304	3.1614	0.286675	0.740408	1.1949	0.0203304	51.3688	0.234923	4.71057	14.7189
Erysipelotrichia	0.0259084	18.3067	0.78845	5.54527	8.03085	0.00937133	1.02195	0.0421363	0.242637	0.400088	0.00937133	18.3067	0.319953	2.89395	6.08744
Clostridia	1.10466	7.37696	4.62509	4.32675	2.65909	0.0127791	6.06414	0.447413	1.30648	2.34092	0.0127791	7.37696	1.2221	2.81662	2.86229
Deltaproteobacteria	0.0293248	16.477	0.896441	3.40769	6.44866	0.00511163	7.53639	0.186763	1.68645	2.98934	0.00511163	16.477	0.468339	2.54707	4.87568
Other	0	0.00175331	0	0.000340624	0.000701755	0	0.0048365	0	0.000806083	0.00197449	0	0.0048365	0	0.000573353	0.00143354
	LOWER (Control/Low)					UPPER (Medium/High)					OVERALL
ORDER	Min	Max	Median	Mean	Sd. Dev.	Min	Max	Median	Mean	Sd. Dev.	Min	Max	Median	Mean	Sd. Dev.
Vibrionales	1.7218	80.6512	45.496	40.5391	31.9704	6.76426	99.5455	28.337	42.677	35.736	1.7218	99.5455	34.7768	41.6081	32.347
Deferribacterales*	0.0472325	9.4996	0.286242	2.76762	4.13969	0.040315	59.5865	51.6553	37.0884	28.9891	0.040315	59.5865	3.4493	19.928	26.6651
Bacteroidales	7.62947	44.4108	14.2254	18.9386	13.266	0.0383277	8.2544	1.38988	2.75858	3.3317	0.0383277	44.4108	7.94193	10.8486	12.5075
Fusobacteriales	1.26731	27.8498	8.37945	12.0842	12.2143	0.0238483	24.02	0.644319	4.43708	9.60476	0.0238483	27.8498	1.50618	8.26062	11.2114
Spirochaetales	0.0182282	7.0126	0.657329	1.61433	2.66062	0.0119242	25.1876	5.74701	7.59113	9.27998	0.0119242	25.1876	0.798809	4.60273	7.21836
Mycoplasmatales	0.0246855	50.0671	0.0963549	8.45923	20.3841	0.0193731	3.14756	0.28246	0.735565	1.1905	0.0193731	50.0671	0.232107	4.5974	14.3451
Erysipelotrichales	0.0258925	18.2533	0.774228	5.50447	7.99018	0.00936898	0.999242	0.0415489	0.238198	0.391249	0.00936898	18.2533	0.313286	2.87133	6.05416
Clostridiales	1.10399	7.35342	4.51903	4.26382	2.63656	0.0127759	5.92684	0.441703	1.28056	2.28628	0.0127759	7.35342	1.20465	2.77219	2.82187
Desulfovibrionales	0.0293069	16.2218	0.879687	3.35824	6.34833	0.00511036	7.36895	0.185231	1.65105	2.92266	0.00511036	16.2218	0.457167	2.50464	4.79545
Unclassified	0.00938959	1.1071	0.500678	0.526631	0.409342	0.00425863	1.99134	0.595828	0.7218	0.758388	0.00425863	1.99134	0.500678	0.624215	0.589903
Alteromonadales	0.152091	1.26114	0.382095	0.604191	0.519347	0.00567817	1.11203	0.0530212	0.219244	0.438271	0.00567817	1.26114	0.175075	0.411718	0.500324
Other	0.118558	4.17916	0.631324	1.33955	1.53461	0.0547944	1.63224	0.474952	0.60131	0.636957	0.0547944	4.17916	0.631324	0.970432	1.1847
	LOWER (Control/Low)					UPPER (Medium/High)					OVERALL
FAMILY	Min	Max	Median	Mean	Sd. Dev.	Min	Max	Median	Mean	Sd. Dev.	Min	Max	Median	Mean	Sd. Dev.
Vibrionaceae	1.7218	80.6512	45.496	40.5391	31.9704	6.76426	99.5455	28.337	42.677	35.736	1.7218	99.5455	34.7768	41.6081	32.347
Deferribacteraceae*	0.0472325	9.4996	0.286242	2.76762	4.13969	0.040315	59.5865	51.6553	37.0884	28.9891	0.040315	59.5865	3.4493	19.928	26.6651
Porphyromonadaceae	7.5572	35.8415	10.4721	14.0616	10.8338	0.0238483	4.4487	1.25686	1.54792	1.65355	0.0238483	35.8415	6.00295	7.80475	9.8641
Mycoplasmataceae	0.0246855	50.0671	0.0963549	8.45923	20.3841	0.0193731	3.14756	0.28246	0.735565	1.1905	0.0193731	50.0671	0.232107	4.5974	14.3451
Hados.Sed.Eubac.3	0.00688897	26.2149	0.340717	4.93932	10.4685	0.0173184	24.0001	0.246076	4.23362	9.68879	0.00688897	26.2149	0.309015	4.58647	9.62386
Fusobacteriaceae	0.980501	21.4986	1.68074	6.96055	8.86706	0.00624599	1.0407	0.0386454	0.201422	0.411731	0.00624599	21.4986	1.0106	3.58098	6.94804
Erysipelotrichaceae	0.0258925	18.2533	0.774228	5.50447	7.99018	0.00936898	0.999242	0.0415489	0.238198	0.391249	0.00936898	18.2533	0.313286	2.87133	6.05416
Brevinemataceae	0.010823	7.00833	0.429468	1.46511	2.72224	0.00539426	8.67442	3.73297	3.76181	3.58048	0.00539426	8.67442	0.512715	2.61346	3.26102
Rikenellaceae	0.0460944	7.49715	4.13323	4.08273	2.98162	0.0130598	3.40629	0.113082	1.08158	1.58957	0.0130598	7.49715	2.2118	2.58216	2.76512
Desulfovibrionaceae	0.0293069	16.2215	0.861136	3.35191	6.35153	0.00511036	7.36895	0.185089	1.65096	2.92268	0.00511036	16.2215	0.439477	2.50143	4.79678
Brachyspiraceae	0.004268	0.425394	0.0724935	0.149224	0.180703	0.0065299	18.8811	0.0301385	3.82933	7.54539	0.004268	18.8811	0.0301385	1.98928	5.4394
Ruminococcaceae	0.530611	5.35846	2.04015	2.39062	1.74992	0.0102207	4.21912	0.321156	0.903782	1.63273	0.0102207	5.35846	0.79539	1.6472	1.79069
Other	1.89755	9.36638	4.95373	5.32854	2.55529	0.0689898	5.79561	1.80227	2.05035	2.02925	0.0689898	9.36638	3.10017	3.68944	2.78757
	LOWER (Control/Low)					UPPER (Medium/High)					OVERALL
GENUS	Min	Max	Median	Mean	Sd. Dev.	Min	Max	Median	Mean	Sd. Dev.	Min	Max	Median	Mean	Sd. Dev.
Photobacterium	0.179408	61.2836	18.94	25.7603	28.1868	6.07865	92.0508	27.6985	36.2826	30.1543	0.179408	92.0508	27.6985	31.0214	28.3662
Mucispirillum*	0.0472325	9.4996	0.286242	2.76762	4.13969	0.040315	59.5865	51.6553	37.0884	28.9891	0.040315	59.5865	3.4493	19.928	26.6651
Aliivibrio	0.0949513	69.4938	1.21683	12.5136	27.9283	0.132912	26.227	0.854167	5.94466	10.3229	0.0949513	69.4938	1.01087	9.22911	20.3653
f_Porphyromonadaceae	7.55691	35.8392	10.4556	14.0525	10.8359	0.0238483	4.39123	1.24233	1.53321	1.63336	0.0238483	35.8392	5.97407	7.79285	9.86555
f_Hados.Sed.Eubac.3	0.00688897	26.2149	0.340717	4.93932	10.4685	0.0173184	24.0001	0.246076	4.23362	9.68879	0.00688897	26.2149	0.309015	4.58647	9.62386
Fusobacterium	0.579496	21.4958	1.66294	6.82992	8.96976	0.00567817	1.04041	0.0353793	0.200049	0.41227	0.00567817	21.4958	0.779998	3.51499	6.97397
Ureaplasma	0.00227626	30.3214	0.0060169	5.06276	12.3742	0.00739216	2.89026	0.0102628	0.495026	1.1735	0.00227626	30.3214	0.00899144	2.77889	8.71299
Brevinema	0.010823	7.00833	0.429468	1.46511	2.72224	0.00539426	8.67442	3.73297	3.76181	3.58048	0.00539426	8.67442	0.512715	2.61346	3.26102
Desulfovibrio	0.0293069	16.2129	0.860706	3.35034	6.34812	0.00511036	7.36695	0.185089	1.65062	2.9219	0.00511036	16.2129	0.439334	2.50048	4.79439
Dielma	0.00199173	13.9464	0.532864	4.29749	6.32911	0.0034069	0.0234443	0.00654232	0.0093097	0.007232	0.00199173	13.9464	0.0102544	2.1534	4.81903
Brachyspira	0.004268	0.425394	0.0724935	0.149224	0.180703	0.0065299	18.8811	0.0301385	3.82933	7.54539	0.004268	18.8811	0.0301385	1.98928	5.4394
Rikenella	0.0105277	5.61671	2.88776	2.68423	1.9718	0.00851997	2.93626	0.0957088	0.976035	1.43416	0.00851997	5.61671	1.88536	1.83013	1.87029
Mycoplasma	0.0183706	19.7437	0.0687345	3.39305	8.01143	0.011111	0.391529	0.184851	0.18328	0.125272	0.011111	19.7437	0.14268	1.78817	5.65607
f_Ruminococcaceae	0.479344	5.28324	1.91063	2.25952	1.70429	0.00965289	3.61157	0.284703	0.783259	1.39288	0.00965289	5.28324	0.767623	1.52139	1.67228
Vibrio	0.00631489	7.98627	0.677635	1.86894	3.08906	0.00714766	2.07593	0.014936	0.35675	0.842231	0.00631489	7.98627	0.0340839	1.11285	2.29858
Other	3.60959	15.933	8.03117	8.60615	4.48041	0.115267	8.13117	2.163	2.67199	2.85415	0.115267	15.933	4.23768	5.63907	4.73617
* Classified by phylogenetic analysis
