# Supplementary material for: Gastrointestinal microbial community changes in Atlantic cod (Gadus morhua) exposed to crude oil
Source: BMC Microbiol. 2018 Apr 2;18:25. doi: 10.1186/s12866-018-1171-2 (PMC5879832; doi:10.1186/s12866-018-1171-2)
Supplement: Supplementary file 13 — Table S11. OTU table for all samples. (XLSX 222 kb) [file 12866_2018_1171_MOESM13_ESM.xlsx]

## Sheet: OTU_table
														OTU	Total reads	SAMPLE												TAXONOMY
	37_ctrl	38_ctrl	39_ctrl	43_low	44_low	45_low	48_med	49_med	50_med	57_high	58_high	59_high				37_ctrl	38_ctrl	39_ctrl	43_low	44_low	45_low	48_med	49_med	50_med	57_high	58_high	59_high	Phylum	Class	Order	Family	Genus
OTU0001	2137	184268	126038	206665	611	4864	306499	20849	77682	70086	115572	136243		OTU0001	1251514	0.00608047	0.528924	0.360466	0.589668	0.00174551	0.0138534	0.870177	0.0596086	0.220861	0.199674	0.328223	0.387386	Proteobacteria	Gammaproteobacteria	Vibrionales	Vibrionaceae	Photobacterium
OTU0002	166	33095	1691	22483	250	312	142	208046	209580	167721	195519	392		OTU0002	839397	0.000472325	0.094996	0.00483622	0.0641497	0.000714202	0.000888623	0.00040315	0.594817	0.595865	0.477835	0.555272	0.00111459	Deferribacteres	Deferribacteres	Deferribacterales	Deferribacteraceae	Mucispirillum	*Classified by phylogenetic analysis
OTU0003	244124	1583	332	3356	5165	9127	26213	2249	3743	551	468	92229		OTU0003	389140	0.694614	0.00454385	0.000949513	0.00957552	0.0147554	0.0259951	0.074421	0.00643003	0.0106419	0.00156979	0.00132912	0.262239	Proteobacteria	Gammaproteobacteria	Vibrionales	Vibrionaceae	Aliivibrio
OTU0004	26558	26464	43235	37926	125407	35212	84	15343	7797	5313	3416	286		OTU0004	327041	0.0755663	0.0759624	0.123651	0.108213	0.358264	0.100289	0.000238483	0.0438666	0.0221679	0.0151367	0.0097014	0.000813198	Bacteroidetes	Bacteroidia	Bacteroidales	Porphyromonadaceae	Unclassified
OTU0005	922	24	393	1330	8796	89973	61	525	1166	71	2994	83564		OTU0005	189819	0.00262339	6.88897e-05	0.00112397	0.00379483	0.0251285	0.256257	0.000173184	0.00150101	0.0033151	0.000202278	0.00850293	0.237602	Fusobacteria	Fusobacteriia	Fusobacteriales	Hados.Sed.Eubac.3	Unclassified
OTU0006	3440	6815	50989	2026	75038	4794	20	3630	135	241	110	52		OTU0006	147290	0.00978794	0.0195618	0.145827	0.00578069	0.214369	0.013654	5.67817e-05	0.0103784	0.000383824	0.000686606	0.000312399	0.000147854	Fusobacteria	Fusobacteriia	Fusobacteriales	Fusobacteriaceae	Fusobacterium
OTU0007	8	21	21	122	21	106460	154	34	26	29	10177	38		OTU0007	117111	2.27626e-05	6.02785e-05	6.00595e-05	0.000348097	5.9993e-05	0.303214	0.000437219	9.72081e-05	7.39216e-05	8.26206e-05	0.0289026	0.000108047	Tenericutes	Mollicutes	Mycoplasmatales	Mycoplasmataceae	Ureaplasma
OTU0008	24564	1526	1151	1423	2019	38	18	6876	30276	21788	19186	414		OTU0008	109279	0.0698927	0.00438024	0.00329184	0.00406018	0.0057679	0.00010823	5.11036e-05	0.0196589	0.0860789	0.0620737	0.054488	0.00117715	Spirochaetae	Spirochaetes	Spirochaetales	Brevinemataceae	Brevinema
OTU0009	12	1063	252	693	42	23	22	12312	36	64743	31	113		OTU0009	79342	3.4144e-05	0.00305124	0.000720715	0.00197731	0.000119986	6.55075e-05	6.24599e-05	0.0352008	0.000102353	0.184452	8.80397e-05	0.000321298	Spirochaetae	Spirochaetes	Spirochaetales	Brachyspiraceae	Brachyspira
OTU0010	100	4131	56600	703	7224	215	17	24954	1260	5895	31	38		OTU0010	101168	0.000284533	0.0118576	0.161875	0.00200584	0.0206376	0.000612352	4.82645e-05	0.071345	0.00358235	0.0167948	8.80397e-05	0.000108047	Proteobacteria	Deltaproteobacteria	Desulfovibrionales	Desulfovibrionaceae	Desulfovibrio
OTU0011	6	36924	3047	37	48509	640	12	80	21	23	19	35		OTU0011	89353	1.7072e-05	0.105987	0.00871435	0.00010557	0.138581	0.00182282	3.4069e-05	0.000228725	5.97059e-05	6.55267e-05	5.39598e-05	9.95172e-05	Firmicutes	Erysipelotrichia	Erysipelotrichales	Erysipelotrichaceae	Dielma
OTU0012	722	64	176	158	300	67215	264	414	731	14	581	1371		OTU0012	72010	0.00205433	0.000183706	0.000503356	0.000450814	0.000857042	0.191438	0.000749519	0.00118365	0.00207833	3.98858e-05	0.00165003	0.00389823	Tenericutes	Mollicutes	Mycoplasmatales	Mycoplasmataceae	Mycoplasma
OTU0013	28068	22	342	6362	177	4415	62	25	35	58	47	7301		OTU0013	46914	0.0798627	6.31489e-05	0.000978113	0.0181524	0.000505655	0.0125746	0.000176023	7.14766e-05	9.95098e-05	0.000165241	0.000133479	0.0207593	Proteobacteria	Gammaproteobacteria	Vibrionales	Vibrionaceae	Vibrio
OTU0014	9	6012	6709	7523	3925	1213	15	4205	540	129	10	14		OTU0014	30304	2.5608e-05	0.0172569	0.0191876	0.021465	0.011213	0.00345481	4.25863e-05	0.0120224	0.00153529	0.000367519	2.83999e-05	3.98069e-05	Bacteroidetes	Bacteroidia	Bacteroidales	Rikenellaceae	Rikenella
OTU0015	83	6890	902	1028	14727	749	19	3375	1104	163	76	21		OTU0015	29137	0.000236162	0.0197771	0.0025797	0.00293315	0.0420722	0.00213326	5.39426e-05	0.00964934	0.00313882	0.000464385	0.000215839	5.97103e-05	Firmicutes	Erysipelotrichia	Erysipelotrichales	Erysipelotrichaceae	[Anaerorhabdus]_furcosa_group
OTU0016	1939	1388	326	4377	8	637	10152	33	1241	304	206	8172		OTU0016	28783	0.0055171	0.00398412	0.000932353	0.0124887	2.28545e-05	0.00181427	0.0288224	9.43491e-05	0.00352833	0.000866092	0.000585038	0.0232358	Proteobacteria	Gammaproteobacteria	Vibrionales	Vibrionaceae	Photobacterium
OTU0017	116	3174	3442	619	12213	860	8	1204	197	65	11	14		OTU0017	21923	0.000330058	0.00911066	0.00984405	0.00176616	0.0348902	0.00244941	2.27127e-05	0.00344231	0.000560098	0.000185184	3.12399e-05	3.98069e-05	Bacteroidetes	Bacteroidia	Bacteroidales	Rikenellaceae	Alistipes
OTU0018	1281	953	184	3015	9	384	7561	328	90	197	159	10483		OTU0018	24644	0.00364487	0.0027355	0.000526236	0.00860256	2.57113e-05	0.00109369	0.0214663	0.000937773	0.000255882	0.00056125	0.000451558	0.0298068	Proteobacteria	Gammaproteobacteria	Vibrionales	Vibrionaceae	Photobacterium
OTU0019	2251	717	6955	1631	4674	302	12	116	131	144	254	237		OTU0019	17424	0.00640484	0.00205808	0.0198911	0.00465366	0.0133527	0.000860142	3.4069e-05	0.000331651	0.000372451	0.000410254	0.000721357	0.000673874	Firmicutes	Clostridia	Clostridiales	Ruminococcaceae	Unclassified
OTU0020	9	2502	4974	1670	2949	1295	8	1972	100	128	9	6		OTU0020	15622	2.5608e-05	0.00718175	0.0142255	0.00476493	0.00842473	0.00368836	2.27127e-05	0.00563807	0.000284314	0.00036467	2.55599e-05	1.70601e-05	Bacteroidetes	Bacteroidia	Bacteroidales	Rikenellaceae	Rikenella
OTU0021	12	2529	4206	364	2017	926	6	3457	270	213	4	9		OTU0021	14013	3.4144e-05	0.00725925	0.0120291	0.00103858	0.00576218	0.00263739	1.70345e-05	0.00988378	0.000767647	0.000606834	1.136e-05	2.55901e-05	Bacteroidetes	Bacteroidia	Bacteroidales	Rikenellaceae	Rikenella
OTU0022	162	1805	145	1224	2768	682	7	5483	427	467	458	48		OTU0022	13676	0.000460944	0.00518108	0.000414697	0.00349238	0.00790765	0.00194244	1.98736e-05	0.0156762	0.00121402	0.00133048	0.00130072	0.000136481	Firmicutes	Clostridia	Clostridiales	Ruminococcaceae	Unclassified
OTU0023	1	618	435	775	151	91	3	33	8379	112	6	27		OTU0023	10631	2.84533e-06	0.00177391	0.00124409	0.00221127	0.000431378	0.000259182	8.51726e-06	9.43491e-05	0.0238227	0.000319087	1.70399e-05	7.67704e-05	Bacteroidetes	Bacteroidia	Bacteroidales	Rikenellaceae	Rikenella
OTU0024	95	67	4	6517	21	2616	1	3	2	5	4	6		OTU0024	9341	0.000270306	0.000192317	1.14399e-05	0.0185947	5.9993e-05	0.00745076	2.83909e-06	8.57719e-06	5.68628e-06	1.42449e-05	1.136e-05	1.70601e-05	Verrucomicrobia	Verrucomicrobiae	Verrucomicrobiales	Verrucomicrobiaceae	Akkermansia
OTU0025	8	1211	2665	406	2987	983	3	399	220	37	7	6		OTU0025	8932	2.27626e-05	0.00347606	0.00762184	0.00115842	0.00853329	0.00279973	8.51726e-06	0.00114077	0.00062549	0.000105413	1.98799e-05	1.70601e-05	Bacteroidetes	Bacteroidia	Bacteroidales	Rikenellaceae	Alistipes
OTU0026	2201	244	1135	2265	310	334	1	102	40	162	90	1893		OTU0026	8777	0.00626257	0.000700379	0.00324608	0.00646262	0.000885611	0.000951282	2.83909e-06	0.000291624	0.000113726	0.000461536	0.000255599	0.00538246	Proteobacteria	Gammaproteobacteria	Alteromonadales	Moritellaceae	Moritella
OTU0027	89	134	3176	3044	59	236	3	437	1043	10	2	11		OTU0027	8244	0.000253234	0.000384634	0.00908329	0.00868531	0.000168552	0.000672164	8.51726e-06	0.00124941	0.00296539	2.84899e-05	5.67998e-06	3.12768e-05	Bacteroidetes	Bacteroidia	Bacteroidales	Unclassified	Unclassified
OTU0028	4	80	1858	3468	1081	768	2	390	76	62	4	4		OTU0028	7797	1.13813e-05	0.000229632	0.00531384	0.00989509	0.00308821	0.00218738	5.67817e-06	0.00111503	0.000216079	0.000176637	1.136e-05	1.13734e-05	Firmicutes	Clostridia	Clostridiales	Clostridiales_vadinBB60_group	Unclassified
OTU0029	8	1735	766	919	2433	949	1	684	41	33	4	8		OTU0029	7581	2.27626e-05	0.00498015	0.00219074	0.00262214	0.00695061	0.0027029	2.83909e-06	0.0019556	0.000116569	9.40166e-05	1.136e-05	2.27468e-05	Firmicutes	Clostridia	Clostridiales	Unclassified	Unclassified
OTU0030	3	786	1253	35	4623	406	1	837	65	80	7	4		OTU0030	8100	8.53599e-06	0.00225614	0.00358355	9.98639e-05	0.013207	0.00115635	2.83909e-06	0.00239304	0.000184804	0.000227919	1.98799e-05	1.13734e-05	Bacteroidetes	Bacteroidia	Bacteroidales	Bacteroidaceae	Bacteroides
OTU0031	114	498	873	483	3839	227	0	868	125	270	134	8		OTU0031	7439	0.000324368	0.00142946	0.00249676	0.00137812	0.0109673	0.00064653	0	0.00248167	0.000355392	0.000769226	0.000380559	2.27468e-05	Firmicutes	Clostridia	Clostridiales	Lachnospiraceae	Tyzzerella
OTU0032	4	2033	223	356	2847	62	1	234	44	5	0	8		OTU0032	5817	1.13813e-05	0.00583553	0.000637775	0.00101576	0.00813333	0.000176585	2.83909e-06	0.000669021	0.000125098	1.42449e-05	0	2.27468e-05	Firmicutes	Clostridia	Clostridiales	Lachnospiraceae	Unclassified
OTU0033	915	187	3568	163	1	35	0	333	122	87	9	7		OTU0033	5427	0.00260348	0.000536766	0.0102044	0.00046508	2.85681e-06	9.96853e-05	0	0.000952068	0.000346863	0.000247862	2.55599e-05	1.99034e-05	Firmicutes	Clostridia	Clostridiales	Ruminococcaceae	Unclassified
OTU0034	3	1742	126	395	2175	303	2	403	24	48	2	8		OTU0034	5231	8.53599e-06	0.00500024	0.000360357	0.00112704	0.00621356	0.00086299	5.67817e-06	0.0011522	6.82353e-05	0.000136751	5.67998e-06	2.27468e-05	Firmicutes	Clostridia	Clostridiales	Unclassified	Unclassified
OTU0035	4	101	1055	601	1351	201	1	1774	180	53	2	5		OTU0035	5328	1.13813e-05	0.000289911	0.00301728	0.00171481	0.00385955	0.000572478	2.83909e-06	0.00507198	0.000511765	0.000150996	5.67998e-06	1.42167e-05	Firmicutes	Clostridia	Clostridiales	Ruminococcaceae	Unclassified
OTU0036	6	1131	1614	1047	6	42	1	435	33	132	0	4		OTU0036	4451	1.7072e-05	0.00324643	0.00461601	0.00298736	1.71408e-05	0.000119622	2.83909e-06	0.00124369	9.38236e-05	0.000376066	0	1.13734e-05	Unclassified	Unclassified	Unclassified	Unclassified	Unclassified
OTU0037	3592	0	1	2	3	1	0	0	0	0	0	953		OTU0037	4552	0.0102204	0	2.85998e-06	5.70651e-06	8.57042e-06	2.84815e-06	0	0	0	0	0	0.00270971	Proteobacteria	Gammaproteobacteria	Vibrionales	Vibrionaceae	Unclassified
OTU0038	3	2624	39	664	3	36	1	145	3	2	5	3		OTU0038	3528	8.53599e-06	0.00753194	0.000111539	0.00189456	8.57042e-06	0.000102533	2.83909e-06	0.000414564	8.52942e-06	5.69797e-06	1.41999e-05	8.53005e-06	Firmicutes	Clostridia	Clostridiales	Clostridiales_vadinBB60_group	Unclassified
OTU0039	3	47	84	1116	2	44	1	794	1	1575	0	3		OTU0039	3670	8.53599e-06	0.000134909	0.000240238	0.00318423	5.71362e-06	0.000125319	2.83909e-06	0.0022701	2.84314e-06	0.00448715	0	8.53005e-06	Proteobacteria	Deltaproteobacteria	Desulfovibrionales	Desulfovibrionaceae	Desulfovibrio
OTU0040	1411	178	591	1377	0	5	8	1	1	110	55	64		OTU0040	3801	0.00401476	0.000510932	0.00169025	0.00392893	0	1.42408e-05	2.27127e-05	2.85906e-06	2.84314e-06	0.000313389	0.000156199	0.000181974	Proteobacteria	Gammaproteobacteria	Alteromonadales	Moritellaceae	Moritella
OTU0041	0	25	63	2627	1	1	0	3	33	26	107	1345		OTU0041	4231	0	7.17601e-05	0.000180179	0.0074955	2.85681e-06	2.84815e-06	0	8.57719e-06	9.38236e-05	7.40737e-05	0.000303879	0.0038243	Proteobacteria	Gammaproteobacteria	Unclassified	Unclassified	Unclassified
OTU0042	25	32	2492	903	25	59	1	9	4	98	1	0		OTU0042	3649	7.11333e-05	9.18529e-05	0.00712707	0.00257649	7.14202e-05	0.000168041	2.83909e-06	2.57316e-05	1.13726e-05	0.000279201	2.83999e-06	0	Firmicutes	Clostridia	Clostridiales	Ruminococcaceae	Unclassified
OTU0043	0	0	24	8	1	0	0	4770	4	0	4	0		OTU0043	4811	0	0	6.86395e-05	2.2826e-05	2.85681e-06	0	0	0.0136377	1.13726e-05	0	1.136e-05	0	Bacteroidetes	Bacteroidia	Unclassified	Unclassified	Unclassified
OTU0044	1	4	18	2	0	3483	2	0	2	1	3	2		OTU0044	3518	2.84533e-06	1.14816e-05	5.14796e-05	5.70651e-06	0	0.00992011	5.67817e-06	0	5.68628e-06	2.84899e-06	8.51997e-06	5.6867e-06	Proteobacteria	Alphaproteobacteria	Rickettsiales	Anaplasmataceae	Neorickettsia
OTU0045	0	2	3	5	1	0	3	10	5	2661	7	5		OTU0045	2702	0	5.74081e-06	8.57993e-06	1.42663e-05	2.85681e-06	0	8.51726e-06	2.85906e-05	1.42157e-05	0.00758115	1.98799e-05	1.42167e-05	Bacteroidetes	Unclassified	Unclassified	Unclassified	Unclassified
OTU0046	7	526	1368	236	140	65	1	844	47	93	1	5		OTU0046	3333	1.99173e-05	0.00150983	0.00391245	0.000673368	0.000399953	0.00018513	2.83909e-06	0.00241305	0.000133628	0.000264956	2.83999e-06	1.42167e-05	Firmicutes	Clostridia	Clostridiales	Ruminococcaceae	Unclassified
OTU0047	1	0	0	2891	14	90	0	1	1	0	2	1		OTU0047	3001	2.84533e-06	0	0	0.00824876	3.99953e-05	0.000256334	0	2.85906e-06	2.84314e-06	0	5.67998e-06	2.84335e-06	Proteobacteria	Alphaproteobacteria	Unclassified	Unclassified	Unclassified
OTU0048	6	637	1379	228	344	118	0	255	4	21	0	3		OTU0048	2995	1.7072e-05	0.00182845	0.00394391	0.000650542	0.000982742	0.000336082	0	0.000729061	1.13726e-05	5.98287e-05	0	8.53005e-06	Bacteroidetes	Bacteroidia	Bacteroidales	Rikenellaceae	Rikenella
OTU0049	1	329	180	195	1	3	1	1369	58	713	1	1		OTU0049	2852	2.84533e-06	0.000944363	0.000514796	0.000556385	2.85681e-06	8.54445e-06	2.83909e-06	0.00391406	0.000164902	0.00203133	2.83999e-06	2.84335e-06	Spirochaetae	Spirochaetes	Spirochaetales	Brachyspiraceae	Brachyspira
OTU0050	275	0	2	18	3	2105	407	2	1	24	5	2		OTU0050	2844	0.000782466	0	5.71996e-06	5.13586e-05	8.57042e-06	0.00599536	0.00115551	5.71813e-06	2.84314e-06	6.83757e-05	1.41999e-05	5.6867e-06	Tenericutes	Mollicutes	Mycoplasmatales	Mycoplasmataceae	Mycoplasma
OTU0051	0	1	1	2603	7	123	2	1	1	0	1	1		OTU0051	2741	0	2.8704e-06	2.85998e-06	0.00742702	1.99977e-05	0.000350323	5.67817e-06	2.85906e-06	2.84314e-06	0	2.83999e-06	2.84335e-06	Fusobacteria	Fusobacteriia	Fusobacteriales	Fusobacteriaceae	Cetobacterium
OTU0052	72	447	288	475	708	78	0	375	41	177	0	1		OTU0052	2662	0.000204864	0.00128307	0.000823674	0.0013553	0.00202262	0.000222156	0	0.00107215	0.000116569	0.000504271	0	2.84335e-06	Firmicutes	Clostridia	Clostridiales	Ruminococcaceae	Unclassified
OTU0053	146	159	1682	76	0	8	1	33	236	18	6	2		OTU0053	2367	0.000415418	0.000456394	0.00481048	0.000216847	0	2.27852e-05	2.83909e-06	9.43491e-05	0.000670981	5.12818e-05	1.70399e-05	5.6867e-06	Firmicutes	Clostridia	Clostridiales	Ruminococcaceae	Unclassified
OTU0054	16	0	7	24	305	1536	0	10	18	0	27	589		OTU0054	2532	4.55253e-05	0	2.00198e-05	6.84781e-05	0.000871327	0.00437476	0	2.85906e-05	5.11765e-05	0	7.66797e-05	0.00167473	Fusobacteria	Fusobacteriia	Fusobacteriales	Hados.Sed.Eubac.3	Unclassified
OTU0055	417	24	158	828	13	25	104	55	23	61	34	698		OTU0055	2440	0.0011865	6.88897e-05	0.000451877	0.00236249	3.71385e-05	7.12038e-05	0.000295265	0.000157248	6.53922e-05	0.000173788	9.65596e-05	0.00198466	Proteobacteria	Gammaproteobacteria	Unclassified	Unclassified	Unclassified
OTU0056	4	14	431	175	42	19	0	1768	64	27	2	1		OTU0056	2547	1.13813e-05	4.01857e-05	0.00123265	0.000499319	0.000119986	5.41149e-05	0	0.00505482	0.000181961	7.69226e-05	5.67998e-06	2.84335e-06	Firmicutes	Clostridia	Clostridiales	Family_XIII	Anaerovorax
OTU0057	2	391	204	159	917	219	0	339	22	1	0	0		OTU0057	2254	5.69066e-06	0.00112233	0.000583436	0.000453667	0.00261969	0.000623745	0	0.000969222	6.2549e-05	2.84899e-06	0	0	Firmicutes	Clostridia	Clostridiales	Unclassified	Unclassified
OTU0058	1	1	1	1111	0	5	6	1074	1	2	1	107		OTU0058	2310	2.84533e-06	2.8704e-06	2.85998e-06	0.00316997	0	1.42408e-05	1.70345e-05	0.00307063	2.84314e-06	5.69797e-06	2.83999e-06	0.000304238	Firmicutes	Clostridia	Clostridiales	Ruminococcaceae	Unclassified
OTU0059	9	4	5	9	8	1836	8	6	13	0	22	33		OTU0059	1953	2.5608e-05	1.14816e-05	1.42999e-05	2.56793e-05	2.28545e-05	0.0052292	2.27127e-05	1.71544e-05	3.69608e-05	0	6.24798e-05	9.38305e-05	Unclassified	Unclassified	Unclassified	Unclassified	Unclassified
OTU0060	1	0	66	24	2023	287	0	2	1	0	1	13		OTU0060	2418	2.84533e-06	0	0.000188759	6.84781e-05	0.00577932	0.000817419	0	5.71813e-06	2.84314e-06	0	2.83999e-06	3.69635e-05	Fusobacteria	Fusobacteriia	Fusobacteriales	Unclassified	Unclassified
OTU0061	8	15	1	423	3	19	0	1874	27	3	1	1		OTU0061	2375	2.27626e-05	4.30561e-05	2.85998e-06	0.00120693	8.57042e-06	5.41149e-05	0	0.00535788	7.67647e-05	8.54696e-06	2.83999e-06	2.84335e-06	Firmicutes	Clostridia	Clostridiales	Ruminococcaceae	Anaerotruncus
OTU0062	0	29	1295	1	0	8	0	141	235	5	1	2		OTU0062	1717	0	8.32417e-05	0.00370367	2.85325e-06	0	2.27852e-05	0	0.000403128	0.000668138	1.42449e-05	2.83999e-06	5.6867e-06	Bacteroidetes	Bacteroidia	Bacteroidales	Rikenellaceae	Rikenella
OTU0063	144	3	21	88	281	117	10	99	1	6	5	1481		OTU0063	2256	0.000409728	8.61121e-06	6.00595e-05	0.000251086	0.000802763	0.000333234	2.83909e-05	0.000283047	2.84314e-06	1.70939e-05	1.41999e-05	0.004211	Proteobacteria	Gammaproteobacteria	Alteromonadales	Shewanellaceae	Shewanella
OTU0064	0	15	1113	1	185	0	0	420	13	15	0	1		OTU0064	1763	0	4.30561e-05	0.00318316	2.85325e-06	0.00052851	0	0	0.00120081	3.69608e-05	4.27348e-05	0	2.84335e-06	Unclassified	Unclassified	Unclassified	Unclassified	Unclassified
OTU0065	4	857	166	154	2	44	1	221	5	22	0	2		OTU0065	1478	1.13813e-05	0.00245994	0.000474756	0.000439401	5.71362e-06	0.000125319	2.83909e-06	0.000631853	1.42157e-05	6.26777e-05	0	5.6867e-06	Firmicutes	Clostridia	Clostridiales	Ruminococcaceae	Unclassified
OTU0066	0	719	235	7	3	3	3	467	2	0	0	0		OTU0066	1439	0	0.00206382	0.000672095	1.99728e-05	8.57042e-06	8.54445e-06	8.51726e-06	0.00133518	5.68628e-06	0	0	0	Unclassified	Unclassified	Unclassified	Unclassified	Unclassified
OTU0067	0	28	0	11	0	0	0	1224	140	231	6	0		OTU0067	1640	0	8.03713e-05	0	3.13858e-05	0	0	0	0.00349949	0.000398039	0.000658116	1.70399e-05	0	Unclassified	Unclassified	Unclassified	Unclassified	Unclassified
OTU0068	0	11	0	1	0	0	0	100	291	552	341	0		OTU0068	1296	0	3.15744e-05	0	2.85325e-06	0	0	0	0.000285906	0.000827353	0.00157264	0.000968436	0	Unclassified	Unclassified	Unclassified	Unclassified	Unclassified
OTU0069	0	0	1	1235	8	79	0	8	1	0	2	1		OTU0069	1335	0	0	2.85998e-06	0.00352377	2.28545e-05	0.000225004	0	2.28725e-05	2.84314e-06	0	5.67998e-06	2.84335e-06	Bacteroidetes	Bacteroidia	Bacteroidales	Unclassified	Unclassified
OTU0070	18	105	219	578	1	21	3	13	9	51	22	309		OTU0070	1349	5.1216e-05	0.000301392	0.000626335	0.00164918	2.85681e-06	5.98112e-05	8.51726e-06	3.71678e-05	2.55882e-05	0.000145298	6.24798e-05	0.000878595	Proteobacteria	Gammaproteobacteria	Unclassified	Unclassified	Unclassified
OTU0071	0	1	1056	0	0	0	1	234	0	0	0	0		OTU0071	1292	0	2.8704e-06	0.00302014	0	0	0	2.83909e-06	0.000669021	0	0	0	0	Proteobacteria	Unclassified	Unclassified	Unclassified	Unclassified
OTU0072	20	1	175	11	607	459	1	14	3	0	1	2		OTU0072	1294	5.69066e-05	2.8704e-06	0.000500496	3.13858e-05	0.00173408	0.0013073	2.83909e-06	4.00269e-05	8.52942e-06	0	2.83999e-06	5.6867e-06	Fusobacteria	Fusobacteriia	Fusobacteriales	Unclassified	Unclassified
OTU0073	1	18	18	180	0	0	0	211	1	580	0	2		OTU0073	1011	2.84533e-06	5.16673e-05	5.14796e-05	0.000513586	0	0	0	0.000603262	2.84314e-06	0.00165241	0	5.6867e-06	Spirochaetae	Spirochaetes	Spirochaetales	Brachyspiraceae	Brachyspira
OTU0074	64	347	121	135	37	68	1	282	33	1	0	0		OTU0074	1089	0.000182101	0.00099603	0.000346057	0.000385189	0.000105702	0.000193674	2.83909e-06	0.000806256	9.38236e-05	2.84899e-06	0	0	Firmicutes	Clostridia	Clostridiales	Ruminococcaceae	Unclassified
OTU0075	0	376	3	624	0	1	1	0	0	1	0	0		OTU0075	1006	0	0.00107927	8.57993e-06	0.00178043	0	2.84815e-06	2.83909e-06	0	0	2.84899e-06	0	0	Proteobacteria	Gammaproteobacteria	Vibrionales	Vibrionaceae	Photobacterium
OTU0076	6	554	8	321	3	35	0	42	1	1	2	1		OTU0076	974	1.7072e-05	0.0015902	2.28798e-05	0.000915895	8.57042e-06	9.96853e-05	0	0.000120081	2.84314e-06	2.84899e-06	5.67998e-06	2.84335e-06	Proteobacteria	Alphaproteobacteria	Unclassified	Unclassified	Unclassified
OTU0077	243	119	1	307	285	52	0	2	0	0	0	1		OTU0077	1010	0.000691415	0.000341578	2.85998e-06	0.000875949	0.00081419	0.000148104	0	5.71813e-06	0	0	0	2.84335e-06	Proteobacteria	Gammaproteobacteria	Alteromonadales	Psychromonadaceae	Psychromonas
OTU0078	835	1	0	2	3	7	1	1	3	0	0	115		OTU0078	968	0.00237585	2.8704e-06	0	5.70651e-06	8.57042e-06	1.99371e-05	2.83909e-06	2.85906e-06	8.52942e-06	0	0	0.000326985	Proteobacteria	Gammaproteobacteria	Vibrionales	Vibrionaceae	Unclassified
OTU0079	0	0	0	22	238	27	0	27	616	4	0	0		OTU0079	934	0	0	0	6.27716e-05	0.00067992	7.69001e-05	0	7.71947e-05	0.00175137	1.13959e-05	0	0	Unclassified	Unclassified	Unclassified	Unclassified	Unclassified
OTU0080	0	31	459	8	61	3	0	408	19	6	0	1		OTU0080	996	0	8.89825e-05	0.00131273	2.2826e-05	0.000174265	8.54445e-06	0	0.0011665	5.40196e-05	1.70939e-05	0	2.84335e-06	Unclassified	Unclassified	Unclassified	Unclassified	Unclassified
OTU0081	0	33	0	11	0	0	0	282	56	240	357	0		OTU0081	979	0	9.47233e-05	0	3.13858e-05	0	0	0	0.000806256	0.000159216	0.000683757	0.00101388	0	Unclassified	Unclassified	Unclassified	Unclassified	Unclassified
OTU0082	1	1	71	126	8	13	0	790	29	6	0	0		OTU0082	1045	2.84533e-06	2.8704e-06	0.000203058	0.00035951	2.28545e-05	3.7026e-05	0	0.00225866	8.2451e-05	1.70939e-05	0	0	Firmicutes	Clostridia	Clostridiales	Ruminococcaceae	Unclassified
OTU0083	0	227	13	1	0	0	1	612	72	2	1	0		OTU0083	929	0	0.000651582	3.71797e-05	2.85325e-06	0	0	2.83909e-06	0.00174975	0.000204706	5.69797e-06	2.83999e-06	0	Unclassified	Unclassified	Unclassified	Unclassified	Unclassified
OTU0084	16	341	3	153	68	32	0	138	43	0	0	0		OTU0084	794	4.55253e-05	0.000978808	8.57993e-06	0.000436548	0.000194263	9.11408e-05	0	0.000394551	0.000122255	0	0	0	Firmicutes	Clostridia	Clostridiales	Ruminococcaceae	Unclassified
OTU0085	723	2	1	5	1	13	0	0	0	0	0	73		OTU0085	818	0.00205717	5.74081e-06	2.85998e-06	1.42663e-05	2.85681e-06	3.7026e-05	0	0	0	0	0	0.000207564	Proteobacteria	Gammaproteobacteria	Unclassified	Unclassified	Unclassified
OTU0086	1	127	10	80	261	45	0	376	1	7	0	0		OTU0086	908	2.84533e-06	0.000364541	2.85998e-05	0.00022826	0.000745627	0.000128167	0	0.00107501	2.84314e-06	1.99429e-05	0	0	Firmicutes	Clostridia	Clostridiales	Ruminococcaceae	Unclassified
OTU0087	0	545	29	50	0	1	1	4	5	11	11	1		OTU0087	658	0	0.00156437	8.29394e-05	0.000142663	0	2.84815e-06	2.83909e-06	1.14363e-05	1.42157e-05	3.13389e-05	3.12399e-05	2.84335e-06	Proteobacteria	Gammaproteobacteria	Vibrionales	Vibrionaceae	Unclassified
OTU0088	213	140	0	309	0	1	0	0	0	0	1	0		OTU0088	664	0.000606055	0.000401857	0	0.000881656	0	2.84815e-06	0	0	0	0	2.83999e-06	0	Proteobacteria	Gammaproteobacteria	Alteromonadales	Psychromonadaceae	Psychromonas
OTU0089	0	307	37	202	2	21	0	50	22	0	1	1		OTU0089	643	0	0.000881214	0.000105819	0.000576357	5.71362e-06	5.98112e-05	0	0.000142953	6.2549e-05	0	2.83999e-06	2.84335e-06	Firmicutes	Clostridia	Clostridiales	Clostridiales_vadinBB60_group	Unclassified
OTU0090	7	40	7	61	90	10	1	517	80	2	0	0		OTU0090	815	1.99173e-05	0.000114816	2.00198e-05	0.000174049	0.000257113	2.84815e-05	2.83909e-06	0.00147814	0.000227451	5.69797e-06	0	0	Firmicutes	Clostridia	Clostridiales	Lachnospiraceae	Unclassified
OTU0091	1	4	67	122	422	73	0	86	2	6	1	1		OTU0091	785	2.84533e-06	1.14816e-05	0.000191619	0.000348097	0.00120557	0.000207915	0	0.000245879	5.68628e-06	1.70939e-05	2.83999e-06	2.84335e-06	Firmicutes	Clostridia	Clostridiales	Ruminococcaceae	Oscillibacter
OTU0092	0	1	212	78	0	11	0	469	9	0	0	1		OTU0092	781	0	2.8704e-06	0.000606315	0.000222554	0	3.13297e-05	0	0.0013409	2.55882e-05	0	0	2.84335e-06	Firmicutes	Clostridia	Clostridiales	Unclassified	Unclassified
OTU0093	596	1	0	4	3	40	1	0	0	0	0	1		OTU0093	646	0.00169582	2.8704e-06	0	1.1413e-05	8.57042e-06	0.000113926	2.83909e-06	0	0	0	0	2.84335e-06	Proteobacteria	Gammaproteobacteria	Vibrionales	Vibrionaceae	Unclassified
OTU0094	1	66	5	31	1	1	0	219	90	172	56	0		OTU0094	642	2.84533e-06	0.000189447	1.42999e-05	8.84509e-05	2.85681e-06	2.84815e-06	0	0.000626135	0.000255882	0.000490026	0.000159039	0	Unclassified	Unclassified	Unclassified	Unclassified	Unclassified
OTU0095	1	59	31	18	521	37	0	5	1	3	0	1		OTU0095	677	2.84533e-06	0.000169354	8.86593e-05	5.13586e-05	0.0014884	0.000105382	0	1.42953e-05	2.84314e-06	8.54696e-06	0	2.84335e-06	Firmicutes	Clostridia	Clostridiales	Family_XIII	[Eubacterium]_brachy_group
OTU0096	1	0	6	74	1	7	0	1	101	277	0	1		OTU0096	469	2.84533e-06	0	1.71599e-05	0.000211141	2.85681e-06	1.99371e-05	0	2.85906e-06	0.000287157	0.000789169	0	2.84335e-06	Unclassified	Unclassified	Unclassified	Unclassified	Unclassified
OTU0097	0	12	1	1	0	0	0	45	130	209	125	0		OTU0097	523	0	3.44448e-05	2.85998e-06	2.85325e-06	0	0	0	0.000128658	0.000369608	0.000595438	0.000354999	0	Unclassified	Unclassified	Unclassified	Unclassified	Unclassified
OTU0098	0	32	1	12	0	0	1	306	125	71	29	0		OTU0098	577	0	9.18529e-05	2.85998e-06	3.42391e-05	0	0	2.83909e-06	0.000874873	0.000355392	0.000202278	8.23597e-05	0	Unclassified	Unclassified	Unclassified	Unclassified	Unclassified
OTU0099	1	0	1	50	0	4	4	415	0	0	0	221		OTU0099	696	2.84533e-06	0	2.85998e-06	0.000142663	0	1.13926e-05	1.13563e-05	0.00118651	0	0	0	0.00062838	Tenericutes	Mollicutes	Mycoplasmatales	Mycoplasmataceae	Candidatus_Bacilloplasma
OTU0100	0	101	182	50	72	35	1	70	2	3	0	0		OTU0100	516	0	0.000289911	0.000520516	0.000142663	0.00020569	9.96853e-05	2.83909e-06	0.000200134	5.68628e-06	8.54696e-06	0	0	Bacteroidetes	Bacteroidia	Bacteroidales	Rikenellaceae	Rikenella
OTU0101	0	14	24	0	10	1	0	0	1	0	10	655		OTU0101	715	0	4.01857e-05	6.86395e-05	0	2.85681e-05	2.84815e-06	0	0	2.84314e-06	0	2.83999e-05	0.00186239	Firmicutes	Clostridia	Clostridiales	Clostridiaceae_1	Unclassified
OTU0102	439	0	0	0	0	1	45	0	1	1	0	4		OTU0102	491	0.0012491	0	0	0	0	2.84815e-06	0.000127759	0	2.84314e-06	2.84899e-06	0	1.13734e-05	Tenericutes	Mollicutes	Mycoplasmatales	Mycoplasmataceae	Mycoplasma
OTU0103	0	2	0	1	1	0	0	47	3	335	3	1		OTU0103	393	0	5.74081e-06	0	2.85325e-06	2.85681e-06	0	0	0.000134376	8.52942e-06	0.000954411	8.51997e-06	2.84335e-06	Unclassified	Unclassified	Unclassified	Unclassified	Unclassified
OTU0104	2	92	254	5	43	0	0	81	17	2	0	0		OTU0104	496	5.69066e-06	0.000264077	0.000726434	1.42663e-05	0.000122843	0	0	0.000231584	4.83334e-05	5.69797e-06	0	0	Proteobacteria	Unclassified	Unclassified	Unclassified	Unclassified
OTU0105	0	9	0	0	0	0	0	24	44	230	128	0		OTU0105	435	0	2.58336e-05	0	0	0	0	0	6.86175e-05	0.000125098	0.000655267	0.000363519	0	Unclassified	Unclassified	Unclassified	Unclassified	Unclassified
OTU0106	1	14	42	108	2	3	0	199	5	100	1	0		OTU0106	475	2.84533e-06	4.01857e-05	0.000120119	0.000308151	5.71362e-06	8.54445e-06	0	0.000568953	1.42157e-05	0.000284899	2.83999e-06	0	Bacteroidetes	Bacteroidia	Bacteroidales	Porphyromonadaceae	Odoribacter
OTU0107	1	14	96	27	1	3	0	382	18	2	0	1		OTU0107	545	2.84533e-06	4.01857e-05	0.000274558	7.70379e-05	2.85681e-06	8.54445e-06	0	0.00109216	5.11765e-05	5.69797e-06	0	2.84335e-06	Firmicutes	Clostridia	Clostridiales	Ruminococcaceae	Unclassified
OTU0108	12	1	6	3	2	382	7	2	3	1	3	26		OTU0108	448	3.4144e-05	2.8704e-06	1.71599e-05	8.55976e-06	5.71362e-06	0.00108799	1.98736e-05	5.71813e-06	8.52942e-06	2.84899e-06	8.51997e-06	7.39271e-05	Proteobacteria	Betaproteobacteria	Burkholderiales	Comamonadaceae	Delftia
OTU0109	0	18	0	7	0	0	0	276	100	72	0	0		OTU0109	473	0	5.16673e-05	0	1.99728e-05	0	0	0	0.000789101	0.000284314	0.000205127	0	0	Unclassified	Unclassified	Unclassified	Unclassified	Unclassified
OTU0110	0	257	15	31	1	25	6	12	4	11	8	12		OTU0110	382	0	0.000737694	4.28997e-05	8.84509e-05	2.85681e-06	7.12038e-05	1.70345e-05	3.43088e-05	1.13726e-05	3.13389e-05	2.27199e-05	3.41202e-05	Proteobacteria	Gammaproteobacteria	Vibrionales	Vibrionaceae	Unclassified
OTU0111	4	1	5	3	0	3	0	243	1	0	320	1		OTU0111	581	1.13813e-05	2.8704e-06	1.42999e-05	8.55976e-06	0	8.54445e-06	0	0.000694752	2.84314e-06	0	0.000908797	2.84335e-06	Tenericutes	Mollicutes	Mycoplasmatales	Mycoplasmataceae	Candidatus_Bacilloplasma
OTU0112	1	3	377	0	25	6	1	11	0	0	1	0		OTU0112	425	2.84533e-06	8.61121e-06	0.00107821	0	7.14202e-05	1.70889e-05	2.83909e-06	3.14497e-05	0	0	2.83999e-06	0	Bacteroidetes	Bacteroidia	Bacteroidales	Rikenellaceae	Alistipes
OTU0113	0	30	1	21	2	1	0	38	44	168	76	5		OTU0113	386	0	8.61121e-05	2.85998e-06	5.99183e-05	5.71362e-06	2.84815e-06	0	0.000108644	0.000125098	0.00047863	0.000215839	1.42167e-05	Unclassified	Unclassified	Unclassified	Unclassified	Unclassified
OTU0114	24	0	0	9	14	178	0	1	3	2	43	206		OTU0114	480	6.82879e-05	0	0	2.56793e-05	3.99953e-05	0.000506971	0	2.85906e-06	8.52942e-06	5.69797e-06	0.00012212	0.00058573	Fusobacteria	Fusobacteriia	Fusobacteriales	Hados.Sed.Eubac.3	Unclassified
OTU0115	3	41	1	45	294	25	1	19	30	0	0	0		OTU0115	459	8.53599e-06	0.000117687	2.85998e-06	0.000128396	0.000839902	7.12038e-05	2.83909e-06	5.43222e-05	8.52942e-05	0	0	0	Firmicutes	Clostridia	Clostridiales	Ruminococcaceae	Ruminococcaceae_UCG-013
OTU0116	0	36	0	1	0	0	0	169	133	60	0	0		OTU0116	399	0	0.000103335	0	2.85325e-06	0	0	0	0.000483182	0.000378137	0.000170939	0	0	Unclassified	Unclassified	Unclassified	Unclassified	Unclassified
OTU0117	0	0	2	0	393	9	0	0	58	0	0	0		OTU0117	462	0	0	5.71996e-06	0	0.00112273	2.56334e-05	0	0	0.000164902	0	0	0	Firmicutes	Clostridia	Clostridiales	Ruminococcaceae	Anaerotruncus
OTU0118	1	38	0	11	0	0	0	81	91	87	67	0		OTU0118	376	2.84533e-06	0.000109075	0	3.13858e-05	0	0	0	0.000231584	0.000258726	0.000247862	0.000190279	0	Unclassified	Unclassified	Unclassified	Unclassified	Unclassified
OTU0119	2	26	71	65	88	30	0	85	8	4	0	0		OTU0119	379	5.69066e-06	7.46305e-05	0.000203058	0.000185462	0.000251399	8.54445e-05	0	0.00024302	2.27451e-05	1.13959e-05	0	0	Firmicutes	Clostridia	Clostridiales	Ruminococcaceae	Anaerotruncus
OTU0120	0	125	32	71	0	0	37	2	1	32	25	2		OTU0120	327	0	0.000358801	9.15193e-05	0.000202581	0	0	0.000105046	5.71813e-06	2.84314e-06	9.11676e-05	7.09997e-05	5.6867e-06	Proteobacteria	Gammaproteobacteria	Vibrionales	Vibrionaceae	Unclassified
OTU0121	0	246	0	0	45	1	0	0	0	0	0	0		OTU0121	292	0	0.000706119	0	0	0.000128556	2.84815e-06	0	0	0	0	0	0	Firmicutes	Erysipelotrichia	Erysipelotrichales	Erysipelotrichaceae	Unclassified
OTU0122	0	126	100	54	0	5	0	21	0	2	1	0		OTU0122	309	0	0.000361671	0.000285998	0.000154076	0	1.42408e-05	0	6.00403e-05	0	5.69797e-06	2.83999e-06	0	Bacteroidetes	Bacteroidia	Bacteroidales	Unclassified	Unclassified
OTU0123	25	84	33	37	5	8	2	13	4	5	5	121		OTU0123	342	7.11333e-05	0.000241114	9.43793e-05	0.00010557	1.4284e-05	2.27852e-05	5.67817e-06	3.71678e-05	1.13726e-05	1.42449e-05	1.41999e-05	0.000344045	Proteobacteria	Gammaproteobacteria	Unclassified	Unclassified	Unclassified
OTU0124	247	0	0	2	3	0	1	0	0	0	0	43		OTU0124	296	0.000702797	0	0	5.70651e-06	8.57042e-06	0	2.83909e-06	0	0	0	0	0.000122264	Proteobacteria	Gammaproteobacteria	Unclassified	Unclassified	Unclassified
OTU0125	0	1	0	2	0	0	0	11	45	174	0	0		OTU0125	233	0	2.8704e-06	0	5.70651e-06	0	0	0	3.14497e-05	0.000127941	0.000495724	0	0	Unclassified	Unclassified	Unclassified	Unclassified	Unclassified
OTU0126	0	1	1	1	1	0	0	1	65	131	55	0		OTU0126	256	0	2.8704e-06	2.85998e-06	2.85325e-06	2.85681e-06	0	0	2.85906e-06	0.000184804	0.000373217	0.000156199	0	Spirochaetae	Spirochaetes	Spirochaetales	Brevinemataceae	Brevinema
OTU0127	2	2	0	173	0	78	0	0	0	0	1	0		OTU0127	256	5.69066e-06	5.74081e-06	0	0.000493613	0	0.000222156	0	0	0	0	2.83999e-06	0	Verrucomicrobia	Verrucomicrobiae	Verrucomicrobiales	Verrucomicrobiaceae	Akkermansia
OTU0128	0	56	44	71	60	8	0	7	5	3	0	0		OTU0128	254	0	0.000160743	0.000125839	0.000202581	0.000171408	2.27852e-05	0	2.00134e-05	1.42157e-05	8.54696e-06	0	0	Firmicutes	Clostridia	Clostridiales	Ruminococcaceae	Unclassified
OTU0129	0	26	44	1	160	27	0	9	1	3	0	1		OTU0129	272	0	7.46305e-05	0.000125839	2.85325e-06	0.000457089	7.69001e-05	0	2.57316e-05	2.84314e-06	8.54696e-06	0	2.84335e-06	Bacteroidetes	Bacteroidia	Bacteroidales	Unclassified	Unclassified
OTU0130	0	0	0	3	0	1	0	0	0	0	14	335		OTU0130	353	0	0	0	8.55976e-06	0	2.84815e-06	0	0	0	0	3.97599e-05	0.000952522	Proteobacteria	Gammaproteobacteria	Alteromonadales	Unclassified	Unclassified
OTU0131	1	1	36	36	0	1	1	55	0	91	0	0		OTU0131	222	2.84533e-06	2.8704e-06	0.000102959	0.000102717	0	2.84815e-06	2.83909e-06	0.000157248	0	0.000259258	0	0	Firmicutes	Clostridia	Clostridiales	Ruminococcaceae	Anaerotruncus
OTU0132	162	1	0	2	1	0	0	1	0	0	0	94		OTU0132	261	0.000460944	2.8704e-06	0	5.70651e-06	2.85681e-06	0	0	2.85906e-06	0	0	0	0.000267275	Proteobacteria	Gammaproteobacteria	Unclassified	Unclassified	Unclassified
OTU0133	0	57	3	1	188	12	0	1	0	0	0	0		OTU0133	262	0	0.000163613	8.57993e-06	2.85325e-06	0.00053708	3.41778e-05	0	2.85906e-06	0	0	0	0	Firmicutes	Clostridia	Clostridiales	Ruminococcaceae	Ruminiclostridium_5
OTU0134	0	0	1	17	0	1	0	3	2	156	0	1		OTU0134	181	0	0	2.85998e-06	4.85053e-05	0	2.84815e-06	0	8.57719e-06	5.68628e-06	0.000444442	0	2.84335e-06	Firmicutes	Clostridia	Clostridiales	Ruminococcaceae	Anaerotruncus
OTU0135	201	0	0	7	0	7	0	0	0	0	0	7		OTU0135	222	0.000571911	0	0	1.99728e-05	0	1.99371e-05	0	0	0	0	0	1.99034e-05	Proteobacteria	Gammaproteobacteria	Vibrionales	Vibrionaceae	Unclassified
OTU0136	0	10	208	0	0	0	0	3	0	0	0	3		OTU0136	224	0	2.8704e-05	0.000594875	0	0	0	0	8.57719e-06	0	0	0	8.53005e-06	Proteobacteria	Gammaproteobacteria	Unclassified	Unclassified	Unclassified
OTU0137	1	26	1	16	0	0	0	24	0	115	0	0		OTU0137	183	2.84533e-06	7.46305e-05	2.85998e-06	4.56521e-05	0	0	0	6.86175e-05	0	0.000327633	0	0	Spirochaetae	Spirochaetes	Spirochaetales	Brachyspiraceae	Brachyspira
OTU0138	0	50	3	50	0	26	9	40	10	1	1	43		OTU0138	233	0	0.00014352	8.57993e-06	0.000142663	0	7.40519e-05	2.55518e-05	0.000114363	2.84314e-05	2.84899e-06	2.83999e-06	0.000122264	Proteobacteria	Gammaproteobacteria	Vibrionales	Vibrionaceae	Photobacterium
OTU0139	0	11	2	194	0	3	2	0	2	0	0	3		OTU0139	217	0	3.15744e-05	5.71996e-06	0.000553531	0	8.54445e-06	5.67817e-06	0	5.68628e-06	0	0	8.53005e-06	Proteobacteria	Gammaproteobacteria	Vibrionales	Vibrionaceae	Unclassified
OTU0140	0	16	0	1	0	1	0	4	3	111	63	0		OTU0140	199	0	4.59265e-05	0	2.85325e-06	0	2.84815e-06	0	1.14363e-05	8.52942e-06	0.000316238	0.000178919	0	Unclassified	Unclassified	Unclassified	Unclassified	Unclassified
OTU0141	0	27	1	65	0	7	0	87	26	12	0	0		OTU0141	225	0	7.75009e-05	2.85998e-06	0.000185462	0	1.99371e-05	0	0.000248738	7.39216e-05	3.41878e-05	0	0	Firmicutes	Clostridia	Clostridiales	Ruminococcaceae	Unclassified
OTU0142	0	17	0	5	0	0	0	176	23	20	5	0		OTU0142	246	0	4.87969e-05	0	1.42663e-05	0	0	0	0.000503195	6.53922e-05	5.69797e-05	1.41999e-05	0	Unclassified	Unclassified	Unclassified	Unclassified	Unclassified
OTU0143	1	149	13	0	15	0	0	0	0	0	0	0		OTU0143	178	2.84533e-06	0.00042769	3.71797e-05	0	4.28521e-05	0	0	0	0	0	0	0	Firmicutes	Erysipelotrichia	Erysipelotrichales	Erysipelotrichaceae	Dielma
OTU0144	1	2	22	21	0	11	1	99	54	0	0	1		OTU0144	212	2.84533e-06	5.74081e-06	6.29195e-05	5.99183e-05	0	3.13297e-05	2.83909e-06	0.000283047	0.000153529	0	0	2.84335e-06	Bacteroidetes	Unclassified	Unclassified	Unclassified	Unclassified
OTU0145	0	7	0	0	0	0	0	216	16	0	0	0		OTU0145	239	0	2.00928e-05	0	0	0	0	0	0.000617558	4.54902e-05	0	0	0	Unclassified	Unclassified	Unclassified	Unclassified	Unclassified
OTU0146	3	3	43	2	171	2	0	4	0	0	3	0		OTU0146	231	8.53599e-06	8.61121e-06	0.000122979	5.70651e-06	0.000488514	5.6963e-06	0	1.14363e-05	0	0	8.51997e-06	0	Fusobacteria	Fusobacteriia	Fusobacteriales	Fusobacteriaceae	Fusobacterium
OTU0147	0	0	0	30	0	150	0	0	1	0	0	0		OTU0147	181	0	0	0	8.55976e-05	0	0.000427223	0	0	2.84314e-06	0	0	0	Fusobacteria	Fusobacteriia	Fusobacteriales	Hados.Sed.Eubac.3	Unclassified
OTU0148	0	43	12	12	0	0	0	101	0	23	1	0		OTU0148	192	0	0.000123427	3.43197e-05	3.42391e-05	0	0	0	0.000288765	0	6.55267e-05	2.83999e-06	0	Spirochaetae	Spirochaetes	Spirochaetales	Brachyspiraceae	Brachyspira
OTU0149	0	8	13	82	6	11	0	56	7	8	0	0		OTU0149	191	0	2.29632e-05	3.71797e-05	0.000233967	1.71408e-05	3.13297e-05	0	0.000160108	1.9902e-05	2.27919e-05	0	0	Unclassified	Unclassified	Unclassified	Unclassified	Unclassified
OTU0150	0	74	3	0	0	0	0	117	0	0	0	0		OTU0150	194	0	0.00021241	8.57993e-06	0	0	0	0	0.00033451	0	0	0	0	Lentisphaerae	Lentisphaeria	Victivallales	Victivallaceae	Victivallis
OTU0151	76	7	20	39	1	3	0	0	0	3	1	40		OTU0151	190	0.000216245	2.00928e-05	5.71996e-05	0.000111277	2.85681e-06	8.54445e-06	0	0	0	8.54696e-06	2.83999e-06	0.000113734	Proteobacteria	Gammaproteobacteria	Unclassified	Unclassified	Unclassified
OTU0152	0	0	58	33	0	1	0	106	0	1	0	0		OTU0152	199	0	0	0.000165879	9.41574e-05	0	2.84815e-06	0	0.000303061	0	2.84899e-06	0	0	Firmicutes	Clostridia	Clostridiales	Ruminococcaceae	Unclassified
OTU0153	0	21	0	126	0	10	1	8	1	0	0	0		OTU0153	167	0	6.02785e-05	0	0.00035951	0	2.84815e-05	2.83909e-06	2.28725e-05	2.84314e-06	0	0	0	Firmicutes	Clostridia	Clostridiales	Unclassified	Unclassified
OTU0154	0	3	1	0	0	0	0	9	49	68	19	0		OTU0154	149	0	8.61121e-06	2.85998e-06	0	0	0	0	2.57316e-05	0.000139314	0.000193731	5.39598e-05	0	Unclassified	Unclassified	Unclassified	Unclassified	Unclassified
OTU0155	153	0	0	0	0	0	0	1	0	0	1	3		OTU0155	158	0.000435336	0	0	0	0	0	0	2.85906e-06	0	0	2.83999e-06	8.53005e-06	Proteobacteria	Gammaproteobacteria	Vibrionales	Vibrionaceae	Unclassified
OTU0156	0	1	0	0	0	0	0	93	81	4	0	0		OTU0156	179	0	2.8704e-06	0	0	0	0	0	0.000265893	0.000230294	1.13959e-05	0	0	Proteobacteria	Alphaproteobacteria	Rhodospirillales	Rhodospirillaceae	Thalassospira
OTU0157	24	8	4	3	0	0	0	3	80	22	8	0		OTU0157	152	6.82879e-05	2.29632e-05	1.14399e-05	8.55976e-06	0	0	0	8.57719e-06	0.000227451	6.26777e-05	2.27199e-05	0	Spirochaetae	Spirochaetes	Spirochaetales	Brevinemataceae	Brevinema
OTU0158	0	8	0	3	0	0	0	62	8	70	0	0		OTU0158	151	0	2.29632e-05	0	8.55976e-06	0	0	0	0.000177262	2.27451e-05	0.000199429	0	0	Unclassified	Unclassified	Unclassified	Unclassified	Unclassified
OTU0159	13	5	10	8	15	54	28	6	5	2	4	30		OTU0159	180	3.69893e-05	1.4352e-05	2.85998e-05	2.2826e-05	4.28521e-05	0.0001538	7.94944e-05	1.71544e-05	1.42157e-05	5.69797e-06	1.136e-05	8.53005e-05	Proteobacteria	Betaproteobacteria	Methylophilales	Methylophilaceae	Methylophilus
OTU0160	62	1	0	47	0	8	4	4	1	0	1	47		OTU0160	175	0.000176411	2.8704e-06	0	0.000134103	0	2.27852e-05	1.13563e-05	1.14363e-05	2.84314e-06	0	2.83999e-06	0.000133637	Proteobacteria	Gammaproteobacteria	Vibrionales	Vibrionaceae	Unclassified
OTU0161	0	115	3	8	0	1	0	1	1	0	0	1		OTU0161	130	0	0.000330096	8.57993e-06	2.2826e-05	0	2.84815e-06	0	2.85906e-06	2.84314e-06	0	0	2.84335e-06	Proteobacteria	Gammaproteobacteria	Unclassified	Unclassified	Unclassified
OTU0162	100	0	3	21	1	2	0	0	0	0	0	34		OTU0162	161	0.000284533	0	8.57993e-06	5.99183e-05	2.85681e-06	5.6963e-06	0	0	0	0	0	9.66739e-05	Proteobacteria	Gammaproteobacteria	Alteromonadales	Unclassified	Unclassified
OTU0163	0	87	1	30	0	7	0	10	0	0	0	0		OTU0163	135	0	0.000249725	2.85998e-06	8.55976e-05	0	1.99371e-05	0	2.85906e-05	0	0	0	0	Bacteroidetes	Bacteroidia	Bacteroidales	Porphyromonadaceae	Unclassified
OTU0164	20	7	10	3	12	55	14	2	3	1	2	36		OTU0164	165	5.69066e-05	2.00928e-05	2.85998e-05	8.55976e-06	3.42817e-05	0.000156648	3.97472e-05	5.71813e-06	8.52942e-06	2.84899e-06	5.67998e-06	0.000102361	Proteobacteria	Betaproteobacteria	Rhodocyclales	Rhodocyclaceae	Azospira
OTU0165	0	0	81	47	1	9	0	0	3	0	0	0		OTU0165	141	0	0	0.000231658	0.000134103	2.85681e-06	2.56334e-05	0	0	8.52942e-06	0	0	0	Firmicutes	Clostridia	Clostridiales	Ruminococcaceae	Intestinimonas
OTU0166	0	0	1	127	1	9	0	1	0	0	0	0		OTU0166	139	0	0	2.85998e-06	0.000362363	2.85681e-06	2.56334e-05	0	2.85906e-06	0	0	0	0	Bacteroidetes	Bacteroidia	Bacteroidales	Porphyromonadaceae	Unclassified
OTU0167	0	6	1	124	0	2	0	0	0	1	0	1		OTU0167	135	0	1.72224e-05	2.85998e-06	0.000353804	0	5.6963e-06	0	0	0	2.84899e-06	0	2.84335e-06	Proteobacteria	Deltaproteobacteria	Desulfovibrionales	Unclassified	Unclassified
OTU0169	0	29	52	8	18	8	0	19	0	0	0	0		OTU0169	134	0	8.32417e-05	0.000148719	2.2826e-05	5.14225e-05	2.27852e-05	0	5.43222e-05	0	0	0	0	Bacteroidetes	Bacteroidia	Bacteroidales	Rikenellaceae	Rikenella
OTU0170	1	13	25	67	0	1	0	1	1	8	4	5		OTU0170	126	2.84533e-06	3.73153e-05	7.14995e-05	0.000191168	0	2.84815e-06	0	2.85906e-06	2.84314e-06	2.27919e-05	1.136e-05	1.42167e-05	Proteobacteria	Gammaproteobacteria	Unclassified	Unclassified	Unclassified
OTU0171	0	12	2	35	0	1	0	57	8	15	1	0		OTU0171	131	0	3.44448e-05	5.71996e-06	9.98639e-05	0	2.84815e-06	0	0.000162967	2.27451e-05	4.27348e-05	2.83999e-06	0	Unclassified	Unclassified	Unclassified	Unclassified	Unclassified
OTU0172	0	6	1	4	0	0	0	116	14	6	1	0		OTU0172	148	0	1.72224e-05	2.85998e-06	1.1413e-05	0	0	0	0.000331651	3.98039e-05	1.70939e-05	2.83999e-06	0	Unclassified	Unclassified	Unclassified	Unclassified	Unclassified
OTU0173	3	9	1	0	0	0	0	9	1	75	1	0		OTU0173	99	8.53599e-06	2.58336e-05	2.85998e-06	0	0	0	0	2.57316e-05	2.84314e-06	0.000213674	2.83999e-06	0	Spirochaetae	Spirochaetes	Spirochaetales	Brevinemataceae	Brevinema
OTU0174	0	3	0	0	81	0	0	53	0	10	0	0		OTU0174	147	0	8.61121e-06	0	0	0.000231401	0	0	0.00015153	0	2.84899e-05	0	0	Unclassified	Unclassified	Unclassified	Unclassified	Unclassified
OTU0175	0	0	0	0	0	0	0	10	31	40	34	1		OTU0175	116	0	0	0	0	0	0	0	2.85906e-05	8.81373e-05	0.000113959	9.65596e-05	2.84335e-06	Unclassified	Unclassified	Unclassified	Unclassified	Unclassified
OTU0176	0	73	3	0	31	0	0	0	0	0	0	0		OTU0176	107	0	0.00020954	8.57993e-06	0	8.85611e-05	0	0	0	0	0	0	0	Firmicutes	Erysipelotrichia	Erysipelotrichales	Erysipelotrichaceae	Dielma
OTU0177	0	8	86	0	11	0	0	10	0	0	0	0		OTU0177	115	0	2.29632e-05	0.000245958	0	3.14249e-05	0	0	2.85906e-05	0	0	0	0	Unclassified	Unclassified	Unclassified	Unclassified	Unclassified
OTU0178	0	35	1	0	89	0	0	0	0	0	0	0		OTU0178	125	0	0.000100464	2.85998e-06	0	0.000254256	0	0	0	0	0	0	0	Firmicutes	Erysipelotrichia	Erysipelotrichales	Erysipelotrichaceae	Unclassified
OTU0179	0	51	0	0	62	0	0	0	0	0	0	0		OTU0179	113	0	0.000146391	0	0	0.000177122	0	0	0	0	0	0	0	Firmicutes	Unclassified	Unclassified	Unclassified	Unclassified
OTU0180	0	0	5	88	0	2	0	17	0	0	1	0		OTU0180	113	0	0	1.42999e-05	0.000251086	0	5.6963e-06	0	4.86041e-05	0	0	2.83999e-06	0	Firmicutes	Clostridia	Clostridiales	Unclassified	Unclassified
OTU0181	0	0	0	10	0	9	0	0	80	0	0	0		OTU0181	99	0	0	0	2.85325e-05	0	2.56334e-05	0	0	0.000227451	0	0	0	Firmicutes	Clostridia	Clostridiales	Clostridiales_vadinBB60_group	Unclassified
OTU0182	2	0	79	9	0	1	0	10	2	0	0	0		OTU0182	103	5.69066e-06	0	0.000225938	2.56793e-05	0	2.84815e-06	0	2.85906e-05	5.68628e-06	0	0	0	Firmicutes	Clostridia	Clostridiales	Ruminococcaceae	Unclassified
OTU0183	0	25	42	8	8	1	0	19	0	0	0	0		OTU0183	103	0	7.17601e-05	0.000120119	2.2826e-05	2.28545e-05	2.84815e-06	0	5.43222e-05	0	0	0	0	Bacteroidetes	Bacteroidia	Bacteroidales	Rikenellaceae	Rikenella
OTU0184	80	1	1	0	0	3	0	0	0	0	0	18		OTU0184	103	0.000227626	2.8704e-06	2.85998e-06	0	0	8.54445e-06	0	0	0	0	0	5.11803e-05	Proteobacteria	Gammaproteobacteria	Vibrionales	Vibrionaceae	Unclassified
OTU0185	0	19	4	40	0	9	3	15	1	0	0	12		OTU0185	103	0	5.45377e-05	1.14399e-05	0.00011413	0	2.56334e-05	8.51726e-06	4.28859e-05	2.84314e-06	0	0	3.41202e-05	Proteobacteria	Gammaproteobacteria	Vibrionales	Vibrionaceae	Unclassified
OTU0186	0	0	56	20	0	1	0	4	13	2	0	0		OTU0186	96	0	0	0.000160159	5.70651e-05	0	2.84815e-06	0	1.14363e-05	3.69608e-05	5.69797e-06	0	0	Tenericutes	Mollicutes	DMI	Unclassified	Unclassified
OTU0188	0	0	0	68	25	6	0	0	0	0	0	0		OTU0188	99	0	0	0	0.000194021	7.14202e-05	1.70889e-05	0	0	0	0	0	0	Firmicutes	Clostridia	Clostridiales	Peptostreptococcaceae	Romboutsia
OTU0189	0	8	1	6	0	0	0	6	15	32	19	0		OTU0189	87	0	2.29632e-05	2.85998e-06	1.71195e-05	0	0	0	1.71544e-05	4.26471e-05	9.11676e-05	5.39598e-05	0	Unclassified	Unclassified	Unclassified	Unclassified	Unclassified
OTU0190	0	0	0	82	0	9	0	0	0	0	0	0		OTU0190	91	0	0	0	0.000233967	0	2.56334e-05	0	0	0	0	0	0	Firmicutes	Clostridia	Clostridiales	Eubacteriaceae	Anaerofustis
OTU0191	68	1	0	5	1	5	0	0	0	0	0	8		OTU0191	88	0.000193482	2.8704e-06	0	1.42663e-05	2.85681e-06	1.42408e-05	0	0	0	0	0	2.27468e-05	Proteobacteria	Gammaproteobacteria	Alteromonadales	Moritellaceae	Unclassified
OTU0192	0	26	16	0	33	11	0	4	0	0	0	0		OTU0192	90	0	7.46305e-05	4.57597e-05	0	9.42747e-05	3.13297e-05	0	1.14363e-05	0	0	0	0	Bacteroidetes	Bacteroidia	Bacteroidales	Unclassified	Unclassified
OTU0193	0	39	8	18	0	0	0	2	3	4	5	3		OTU0193	82	0	0.000111946	2.28798e-05	5.13586e-05	0	0	0	5.71813e-06	8.52942e-06	1.13959e-05	1.41999e-05	8.53005e-06	Proteobacteria	Gammaproteobacteria	Vibrionales	Vibrionaceae	Unclassified
OTU0194	0	14	0	14	0	0	0	57	7	3	0	0		OTU0194	95	0	4.01857e-05	0	3.99456e-05	0	0	0	0.000162967	1.9902e-05	8.54696e-06	0	0	Unclassified	Unclassified	Unclassified	Unclassified	Unclassified
OTU0195	0	5	37	4	25	2	0	0	1	11	0	0		OTU0195	85	0	1.4352e-05	0.000105819	1.1413e-05	7.14202e-05	5.6963e-06	0	0	2.84314e-06	3.13389e-05	0	0	Bacteroidetes	Bacteroidia	Bacteroidales	Unclassified	Unclassified
OTU0196	0	2	1	1	1	1	0	1	68	2	0	0		OTU0196	77	0	5.74081e-06	2.85998e-06	2.85325e-06	2.85681e-06	2.84815e-06	0	2.85906e-06	0.000193333	5.69797e-06	0	0	Bacteroidetes	Unclassified	Unclassified	Unclassified	Unclassified
OTU0197	0	0	0	72	0	5	0	0	0	0	0	0		OTU0197	77	0	0	0	0.000205434	0	1.42408e-05	0	0	0	0	0	0	Proteobacteria	Alphaproteobacteria	Rhodospirillales	Rhodospirillaceae	Thalassospira
OTU0198	0	6	0	2	0	0	0	39	8	16	8	0		OTU0198	79	0	1.72224e-05	0	5.70651e-06	0	0	0	0.000111503	2.27451e-05	4.55838e-05	2.27199e-05	0	Unclassified	Unclassified	Unclassified	Unclassified	Unclassified
OTU0199	0	11	1	2	0	0	0	3	11	26	15	0		OTU0199	69	0	3.15744e-05	2.85998e-06	5.70651e-06	0	0	0	8.57719e-06	3.12745e-05	7.40737e-05	4.25998e-05	0	Unclassified	Unclassified	Unclassified	Unclassified	Unclassified
OTU0200	66	0	0	0	0	3	0	1	0	0	0	3		OTU0200	73	0.000187792	0	0	0	0	8.54445e-06	0	2.85906e-06	0	0	0	8.53005e-06	Proteobacteria	Gammaproteobacteria	Vibrionales	Vibrionaceae	Aliivibrio
OTU0201	0	0	1	0	1	2	0	0	0	52	0	0		OTU0201	56	0	0	2.85998e-06	0	2.85681e-06	5.6963e-06	0	0	0	0.000148147	0	0	Bacteroidetes	Bacteroidia	Bacteroidales	Unclassified	Unclassified
OTU0203	0	54	0	0	0	0	0	1	2	1	4	0		OTU0203	62	0	0.000155002	0	0	0	0	0	2.85906e-06	5.68628e-06	2.84899e-06	1.136e-05	0	Firmicutes	Erysipelotrichia	Erysipelotrichales	Erysipelotrichaceae	Unclassified
OTU0204	33	0	31	1	0	0	0	0	4	1	0	0		OTU0204	70	9.38959e-05	0	8.86593e-05	2.85325e-06	0	0	0	0	1.13726e-05	2.84899e-06	0	0	Firmicutes	Clostridia	Clostridiales	Ruminococcaceae	Unclassified
OTU0205	0	3	0	0	0	0	0	38	0	30	0	0		OTU0205	71	0	8.61121e-06	0	0	0	0	0	0.000108644	0	8.54696e-05	0	0	Unclassified	Unclassified	Unclassified	Unclassified	Unclassified
OTU0206	4	0	0	24	0	1	0	0	1	0	0	61		OTU0206	91	1.13813e-05	0	0	6.84781e-05	0	2.84815e-06	0	0	2.84314e-06	0	0	0.000173444	Proteobacteria	Gammaproteobacteria	Unclassified	Unclassified	Unclassified
OTU0207	0	23	0	3	0	0	0	27	2	11	3	0		OTU0207	69	0	6.60193e-05	0	8.55976e-06	0	0	0	7.71947e-05	5.68628e-06	3.13389e-05	8.51997e-06	0	Unclassified	Unclassified	Unclassified	Unclassified	Unclassified
OTU0208	0	11	0	2	0	0	0	19	14	17	3	0		OTU0208	66	0	3.15744e-05	0	5.70651e-06	0	0	0	5.43222e-05	3.98039e-05	4.84328e-05	8.51997e-06	0	Unclassified	Unclassified	Unclassified	Unclassified	Unclassified
OTU0209	6	0	0	13	0	5	0	0	0	1	0	62		OTU0209	87	1.7072e-05	0	0	3.70923e-05	0	1.42408e-05	0	0	0	2.84899e-06	0	0.000176288	Proteobacteria	Gammaproteobacteria	Unclassified	Unclassified	Unclassified
OTU0210	0	3	1	2	0	0	0	38	3	22	0	0		OTU0210	69	0	8.61121e-06	2.85998e-06	5.70651e-06	0	0	0	0.000108644	8.52942e-06	6.26777e-05	0	0	Unclassified	Unclassified	Unclassified	Unclassified	Unclassified
OTU0211	8	5	5	4	7	22	8	1	1	0	2	13		OTU0211	76	2.27626e-05	1.4352e-05	1.42999e-05	1.1413e-05	1.99977e-05	6.26593e-05	2.27127e-05	2.85906e-06	2.84314e-06	0	5.67998e-06	3.69635e-05	Proteobacteria	Alphaproteobacteria	Sphingomonadales	Sphingomonadaceae	Sphingomonas
OTU0212	0	1	58	1	1	6	0	0	0	0	0	0		OTU0212	67	0	2.8704e-06	0.000165879	2.85325e-06	2.85681e-06	1.70889e-05	0	0	0	0	0	0	Bacteroidetes	Bacteroidia	Bacteroidales	Unclassified	Unclassified
OTU0213	0	5	28	17	3	7	0	2	3	1	0	0		OTU0213	66	0	1.4352e-05	8.00794e-05	4.85053e-05	8.57042e-06	1.99371e-05	0	5.71813e-06	8.52942e-06	2.84899e-06	0	0	Bacteroidetes	Bacteroidia	Bacteroidales	Unclassified	Unclassified
OTU0214	0	27	3	0	36	0	0	2	0	0	0	0		OTU0214	68	0	7.75009e-05	8.57993e-06	0	0.000102845	0	0	5.71813e-06	0	0	0	0	Firmicutes	Erysipelotrichia	Erysipelotrichales	Erysipelotrichaceae	Dielma
OTU0215	0	17	28	3	3	1	0	14	0	0	0	0		OTU0215	66	0	4.87969e-05	8.00794e-05	8.55976e-06	8.57042e-06	2.84815e-06	0	4.00269e-05	0	0	0	0	Bacteroidetes	Bacteroidia	Bacteroidales	Rikenellaceae	Rikenella
OTU0217	0	31	7	9	0	0	0	0	8	0	0	2		OTU0217	57	0	8.89825e-05	2.00198e-05	2.56793e-05	0	0	0	0	2.27451e-05	0	0	5.6867e-06	Proteobacteria	Gammaproteobacteria	Unclassified	Unclassified	Unclassified
OTU0218	0	0	0	1	0	0	0	4	37	16	0	0		OTU0218	58	0	0	0	2.85325e-06	0	0	0	1.14363e-05	0.000105196	4.55838e-05	0	0	Unclassified	Unclassified	Unclassified	Unclassified	Unclassified
OTU0219	0	0	54	0	1	0	0	10	0	0	0	0		OTU0219	65	0	0	0.000154439	0	2.85681e-06	0	0	2.85906e-05	0	0	0	0	Unclassified	Unclassified	Unclassified	Unclassified	Unclassified
OTU0220	0	3	0	0	0	0	0	8	1	39	0	0		OTU0220	51	0	8.61121e-06	0	0	0	0	0	2.28725e-05	2.84314e-06	0.00011111	0	0	Unclassified	Unclassified	Unclassified	Unclassified	Unclassified
OTU0221	0	26	11	11	0	0	0	1	4	2	0	0		OTU0221	55	0	7.46305e-05	3.14598e-05	3.13858e-05	0	0	0	2.85906e-06	1.13726e-05	5.69797e-06	0	0	Proteobacteria	Gammaproteobacteria	Vibrionales	Vibrionaceae	Unclassified
OTU0222	0	5	0	41	0	2	0	0	0	9	0	0		OTU0222	57	0	1.4352e-05	0	0.000116983	0	5.6963e-06	0	0	0	2.56409e-05	0	0	Firmicutes	Clostridia	Clostridiales	Lachnospiraceae	Tyzzerella
OTU0223	0	48	0	0	4	0	0	0	0	0	0	0		OTU0223	52	0	0.000137779	0	0	1.14272e-05	0	0	0	0	0	0	0	Firmicutes	Erysipelotrichia	Erysipelotrichales	Erysipelotrichaceae	Dielma
OTU0224	0	25	1	7	0	1	0	28	0	0	0	0		OTU0224	62	0	7.17601e-05	2.85998e-06	1.99728e-05	0	2.84815e-06	0	8.00538e-05	0	0	0	0	Bacteroidetes	Bacteroidia	Bacteroidales	Unclassified	Unclassified
OTU0226	0	29	7	10	0	0	0	2	0	5	0	0		OTU0226	53	0	8.32417e-05	2.00198e-05	2.85325e-05	0	0	0	5.71813e-06	0	1.42449e-05	0	0	Proteobacteria	Gammaproteobacteria	Vibrionales	Vibrionaceae	Unclassified
OTU0227	0	0	1	20	0	3	0	5	1	23	0	0		OTU0227	53	0	0	2.85998e-06	5.70651e-05	0	8.54445e-06	0	1.42953e-05	2.84314e-06	6.55267e-05	0	0	Firmicutes	Clostridia	Clostridiales	Ruminococcaceae	Unclassified
OTU0228	2	0	0	3	0	6	0	0	0	0	0	70		OTU0228	81	5.69066e-06	0	0	8.55976e-06	0	1.70889e-05	0	0	0	0	0	0.000199034	Proteobacteria	Gammaproteobacteria	Alteromonadales	Unclassified	Unclassified
OTU0229	0	47	0	0	0	0	0	0	0	0	2	0		OTU0229	49	0	0.000134909	0	0	0	0	0	0	0	0	5.67998e-06	0	Firmicutes	Erysipelotrichia	Erysipelotrichales	Erysipelotrichaceae	Dielma
OTU0231	49	0	0	0	2	2	0	0	0	1	0	4		OTU0231	58	0.000139421	0	0	0	5.71362e-06	5.6963e-06	0	0	0	2.84899e-06	0	1.13734e-05	Proteobacteria	Gammaproteobacteria	Vibrionales	Vibrionaceae	Unclassified
OTU0232	33	0	1	1	0	19	0	0	0	0	0	2		OTU0232	56	9.38959e-05	0	2.85998e-06	2.85325e-06	0	5.41149e-05	0	0	0	0	0	5.6867e-06	Proteobacteria	Gammaproteobacteria	Vibrionales	Vibrionaceae	Unclassified
OTU0233	0	6	16	0	30	9	0	0	1	0	0	0		OTU0233	62	0	1.72224e-05	4.57597e-05	0	8.57042e-05	2.56334e-05	0	0	2.84314e-06	0	0	0	Bacteroidetes	Bacteroidia	Bacteroidales	Unclassified	Unclassified
OTU0234	0	20	25	0	0	3	0	7	0	0	0	0		OTU0234	55	0	5.74081e-05	7.14995e-05	0	0	8.54445e-06	0	2.00134e-05	0	0	0	0	Bacteroidetes	Bacteroidia	Bacteroidales	Rikenellaceae	Rikenella
OTU0235	0	1	0	1	0	3	0	67	1	0	0	0		OTU0235	73	0	2.8704e-06	0	2.85325e-06	0	8.54445e-06	0	0.000191557	2.84314e-06	0	0	0	Firmicutes	Clostridia	Clostridiales	Ruminococcaceae	Unclassified
OTU0237	0	41	1	4	0	0	0	1	0	0	0	0		OTU0237	47	0	0.000117687	2.85998e-06	1.1413e-05	0	0	0	2.85906e-06	0	0	0	0	Firmicutes	Clostridia	Clostridiales	Clostridiales_vadinBB60_group	Unclassified
OTU0238	0	1	39	1	2	0	2	0	1	0	17	0		OTU0238	63	0	2.8704e-06	0.000111539	2.85325e-06	5.71362e-06	0	5.67817e-06	0	2.84314e-06	0	4.82798e-05	0	Firmicutes	Clostridia	Clostridiales	Ruminococcaceae	Unclassified
OTU0239	0	18	0	2	0	0	0	12	6	7	10	0		OTU0239	55	0	5.16673e-05	0	5.70651e-06	0	0	0	3.43088e-05	1.70588e-05	1.99429e-05	2.83999e-05	0	Unclassified	Unclassified	Unclassified	Unclassified	Unclassified
OTU0240	0	21	22	1	3	1	0	5	0	0	0	0		OTU0240	53	0	6.02785e-05	6.29195e-05	2.85325e-06	8.57042e-06	2.84815e-06	0	1.42953e-05	0	0	0	0	Bacteroidetes	Bacteroidia	Bacteroidales	Rikenellaceae	Rikenella
OTU0241	1	2	0	0	0	0	0	9	17	21	1	0		OTU0241	51	2.84533e-06	5.74081e-06	0	0	0	0	0	2.57316e-05	4.83334e-05	5.98287e-05	2.83999e-06	0	Spirochaetae	Spirochaetes	Spirochaetales	Brevinemataceae	Brevinema
OTU0243	1	4	28	1	9	4	1	8	0	2	0	0		OTU0243	58	2.84533e-06	1.14816e-05	8.00794e-05	2.85325e-06	2.57113e-05	1.13926e-05	2.83909e-06	2.28725e-05	0	5.69797e-06	0	0	Firmicutes	Erysipelotrichia	Erysipelotrichales	Erysipelotrichaceae	[Anaerorhabdus]_furcosa_group
OTU0244	0	0	0	8	2	42	0	0	0	0	0	0		OTU0244	52	0	0	0	2.2826e-05	5.71362e-06	0.000119622	0	0	0	0	0	0	Fusobacteria	Fusobacteriia	Fusobacteriales	Hados.Sed.Eubac.3	Unclassified
OTU0245	0	0	1	4	1	0	0	21	16	4	9	3		OTU0245	59	0	0	2.85998e-06	1.1413e-05	2.85681e-06	0	0	6.00403e-05	4.54902e-05	1.13959e-05	2.55599e-05	8.53005e-06	Unclassified	Unclassified	Unclassified	Unclassified	Unclassified
OTU0246	8	4	1	16	1	0	1	0	0	1	0	27		OTU0246	59	2.27626e-05	1.14816e-05	2.85998e-06	4.56521e-05	2.85681e-06	0	2.83909e-06	0	0	2.84899e-06	0	7.67704e-05	Proteobacteria	Gammaproteobacteria	Unclassified	Unclassified	Unclassified
OTU0247	9	0	0	3	7	34	0	0	0	0	0	0		OTU0247	53	2.5608e-05	0	0	8.55976e-06	1.99977e-05	9.68371e-05	0	0	0	0	0	0	Fusobacteria	Fusobacteriia	Fusobacteriales	Hados.Sed.Eubac.3	Unclassified
OTU0248	44	0	0	0	0	3	0	0	0	0	0	3		OTU0248	50	0.000125195	0	0	0	0	8.54445e-06	0	0	0	0	0	8.53005e-06	Proteobacteria	Gammaproteobacteria	Vibrionales	Vibrionaceae	Unclassified
OTU0249	0	0	1	0	0	0	0	7	0	33	0	0		OTU0249	41	0	0	2.85998e-06	0	0	0	0	2.00134e-05	0	9.40166e-05	0	0	Proteobacteria	Deltaproteobacteria	Desulfovibrionales	Desulfovibrionaceae	Desulfovibrio
OTU0251	0	0	0	1	0	0	0	11	20	14	0	0		OTU0251	46	0	0	0	2.85325e-06	0	0	0	3.14497e-05	5.68628e-05	3.98858e-05	0	0	Unclassified	Unclassified	Unclassified	Unclassified	Unclassified
OTU0252	0	1	0	4	1	0	0	0	21	10	11	1		OTU0252	49	0	2.8704e-06	0	1.1413e-05	2.85681e-06	0	0	0	5.97059e-05	2.84899e-05	3.12399e-05	2.84335e-06	Spirochaetae	Spirochaetes	Spirochaetales	Brevinemataceae	Brevinema
OTU0253	0	14	3	0	38	0	0	0	0	0	0	0		OTU0253	55	0	4.01857e-05	8.57993e-06	0	0.000108559	0	0	0	0	0	0	0	Firmicutes	Erysipelotrichia	Erysipelotrichales	Erysipelotrichaceae	Dielma
OTU0254	3	6	8	3	33	0	0	3	1	0	0	0		OTU0254	57	8.53599e-06	1.72224e-05	2.28798e-05	8.55976e-06	9.42747e-05	0	0	8.57719e-06	2.84314e-06	0	0	0	Fusobacteria	Fusobacteriia	Fusobacteriales	Fusobacteriaceae	Fusobacterium
OTU0255	1	37	0	1	3	1	0	0	0	0	0	0		OTU0255	43	2.84533e-06	0.000106205	0	2.85325e-06	8.57042e-06	2.84815e-06	0	0	0	0	0	0	Firmicutes	Clostridia	Clostridiales	Unclassified	Unclassified
OTU0256	0	16	22	2	2	1	0	5	0	0	0	0		OTU0256	48	0	4.59265e-05	6.29195e-05	5.70651e-06	5.71362e-06	2.84815e-06	0	1.42953e-05	0	0	0	0	Bacteroidetes	Bacteroidia	Bacteroidales	Rikenellaceae	Rikenella
OTU0257	0	9	26	5	0	0	0	7	0	1	0	0		OTU0257	48	0	2.58336e-05	7.43594e-05	1.42663e-05	0	0	0	2.00134e-05	0	2.84899e-06	0	0	Unclassified	Unclassified	Unclassified	Unclassified	Unclassified
OTU0258	6	1	0	5	3	15	1	8	0	1	2	14		OTU0258	56	1.7072e-05	2.8704e-06	0	1.42663e-05	8.57042e-06	4.27223e-05	2.83909e-06	2.28725e-05	0	2.84899e-06	5.67998e-06	3.98069e-05	Proteobacteria	Gammaproteobacteria	Vibrionales	Vibrionaceae	Unclassified
OTU0259	0	34	1	5	0	1	0	2	0	0	0	0		OTU0259	43	0	9.75937e-05	2.85998e-06	1.42663e-05	0	2.84815e-06	0	5.71813e-06	0	0	0	0	Bacteroidetes	Bacteroidia	Bacteroidales	Unclassified	Unclassified
OTU0260	0	34	0	0	0	1	0	1	4	1	0	0		OTU0260	41	0	9.75937e-05	0	0	0	2.84815e-06	0	2.85906e-06	1.13726e-05	2.84899e-06	0	0	Unclassified	Unclassified	Unclassified	Unclassified	Unclassified
OTU0262	0	2	0	0	0	0	0	58	0	0	0	0		OTU0262	60	0	5.74081e-06	0	0	0	0	0	0.000165826	0	0	0	0	Unclassified	Unclassified	Unclassified	Unclassified	Unclassified
OTU0263	0	0	1	0	0	0	0	13	0	28	0	0		OTU0263	42	0	0	2.85998e-06	0	0	0	0	3.71678e-05	0	7.97716e-05	0	0	Unclassified	Unclassified	Unclassified	Unclassified	Unclassified
OTU0264	0	8	0	0	0	0	0	34	6	4	0	0		OTU0264	52	0	2.29632e-05	0	0	0	0	0	9.72081e-05	1.70588e-05	1.13959e-05	0	0	Unclassified	Unclassified	Unclassified	Unclassified	Unclassified
OTU0265	0	4	16	7	13	4	0	3	1	0	0	0		OTU0265	48	0	1.14816e-05	4.57597e-05	1.99728e-05	3.71385e-05	1.13926e-05	0	8.57719e-06	2.84314e-06	0	0	0	Bacteroidetes	Bacteroidia	Bacteroidales	Rikenellaceae	Rikenella
OTU0266	0	29	1	6	0	0	1	0	2	1	0	0		OTU0266	40	0	8.32417e-05	2.85998e-06	1.71195e-05	0	0	2.83909e-06	0	5.68628e-06	2.84899e-06	0	0	Proteobacteria	Gammaproteobacteria	Vibrionales	Vibrionaceae	Unclassified
OTU0267	4	4	0	37	0	1	0	0	0	0	0	0		OTU0267	46	1.13813e-05	1.14816e-05	0	0.00010557	0	2.84815e-06	0	0	0	0	0	0	Verrucomicrobia	Verrucomicrobiae	Verrucomicrobiales	Verrucomicrobiaceae	Akkermansia
OTU0268	0	4	1	0	41	8	0	0	0	0	0	0		OTU0268	54	0	1.14816e-05	2.85998e-06	0	0.000117129	2.27852e-05	0	0	0	0	0	0	Bacteroidetes	Bacteroidia	Bacteroidales	Unclassified	Unclassified
OTU0270	0	0	0	37	0	8	0	0	0	0	0	0		OTU0270	45	0	0	0	0.00010557	0	2.27852e-05	0	0	0	0	0	0	Firmicutes	Clostridia	Clostridiales	Ruminococcaceae	Unclassified
OTU0271	0	26	1	0	15	0	0	0	0	0	1	0		OTU0271	43	0	7.46305e-05	2.85998e-06	0	4.28521e-05	0	0	0	0	0	2.83999e-06	0	Firmicutes	Erysipelotrichia	Erysipelotrichales	Erysipelotrichaceae	Dielma
OTU0272	12	1	0	0	0	0	0	9	9	11	0	0		OTU0272	42	3.4144e-05	2.8704e-06	0	0	0	0	0	2.57316e-05	2.55882e-05	3.13389e-05	0	0	Spirochaetae	Spirochaetes	Spirochaetales	Brevinemataceae	Brevinema
OTU0273	0	0	0	1	0	0	0	20	6	16	0	0		OTU0273	43	0	0	0	2.85325e-06	0	0	0	5.71813e-05	1.70588e-05	4.55838e-05	0	0	Unclassified	Unclassified	Unclassified	Unclassified	Unclassified
OTU0274	1	30	0	2	2	0	0	1	3	0	0	0		OTU0274	39	2.84533e-06	8.61121e-05	0	5.70651e-06	5.71362e-06	0	0	2.85906e-06	8.52942e-06	0	0	0	Unclassified	Unclassified	Unclassified	Unclassified	Unclassified
OTU0275	0	1	26	0	0	1	0	21	0	0	0	0		OTU0275	49	0	2.8704e-06	7.43594e-05	0	0	2.84815e-06	0	6.00403e-05	0	0	0	0	Unclassified	Unclassified	Unclassified	Unclassified	Unclassified
OTU0276	0	10	1	2	0	0	0	2	11	10	4	0		OTU0276	40	0	2.8704e-05	2.85998e-06	5.70651e-06	0	0	0	5.71813e-06	3.12745e-05	2.84899e-05	1.136e-05	0	Proteobacteria	Gammaproteobacteria	Unclassified	Unclassified	Unclassified
OTU0277	0	9	0	7	0	2	2	10	9	0	1	4		OTU0277	44	0	2.58336e-05	0	1.99728e-05	0	5.6963e-06	5.67817e-06	2.85906e-05	2.55882e-05	0	2.83999e-06	1.13734e-05	Proteobacteria	Gammaproteobacteria	Vibrionales	Vibrionaceae	Photobacterium
OTU0278	4	2	0	4	0	1	0	9	18	3	0	2		OTU0278	43	1.13813e-05	5.74081e-06	0	1.1413e-05	0	2.84815e-06	0	2.57316e-05	5.11765e-05	8.54696e-06	0	5.6867e-06	Proteobacteria	Gammaproteobacteria	Vibrionales	Vibrionaceae	Unclassified
OTU0279	30	0	0	7	0	1	0	0	0	0	0	5		OTU0279	43	8.53599e-05	0	0	1.99728e-05	0	2.84815e-06	0	0	0	0	0	1.42167e-05	Proteobacteria	Gammaproteobacteria	Unclassified	Unclassified	Unclassified
OTU0280	6	3	2	1	1	21	0	2	1	0	1	5		OTU0280	43	1.7072e-05	8.61121e-06	5.71996e-06	2.85325e-06	2.85681e-06	5.98112e-05	0	5.71813e-06	2.84314e-06	0	2.83999e-06	1.42167e-05	Cyanobacteria	Melainabacteria	Obscuribacterales	Unclassified	Unclassified
OTU0281	0	20	4	8	4	2	0	0	1	0	0	0		OTU0281	39	0	5.74081e-05	1.14399e-05	2.2826e-05	1.14272e-05	5.6963e-06	0	0	2.84314e-06	0	0	0	Bacteroidetes	Bacteroidia	Bacteroidales	Unclassified	Unclassified
OTU0282	0	28	0	6	0	0	0	3	0	0	0	0		OTU0282	37	0	8.03713e-05	0	1.71195e-05	0	0	0	8.57719e-06	0	0	0	0	Firmicutes	Clostridia	Clostridiales	Ruminococcaceae	Unclassified
OTU0283	0	0	1	12	0	0	0	0	21	2	6	0		OTU0283	42	0	0	2.85998e-06	3.42391e-05	0	0	0	0	5.97059e-05	5.69797e-06	1.70399e-05	0	Unclassified	Unclassified	Unclassified	Unclassified	Unclassified
OTU0284	0	8	18	3	2	1	0	3	4	0	0	2		OTU0284	41	0	2.29632e-05	5.14796e-05	8.55976e-06	5.71362e-06	2.84815e-06	0	8.57719e-06	1.13726e-05	0	0	5.6867e-06	Unclassified	Unclassified	Unclassified	Unclassified	Unclassified
OTU0285	0	7	8	5	22	1	0	3	1	0	0	0		OTU0285	47	0	2.00928e-05	2.28798e-05	1.42663e-05	6.28498e-05	2.84815e-06	0	8.57719e-06	2.84314e-06	0	0	0	Bacteroidetes	Unclassified	Unclassified	Unclassified	Unclassified
OTU0286	0	16	10	1	0	0	0	9	3	1	0	0		OTU0286	40	0	4.59265e-05	2.85998e-05	2.85325e-06	0	0	0	2.57316e-05	8.52942e-06	2.84899e-06	0	0	Proteobacteria	Gammaproteobacteria	Vibrionales	Vibrionaceae	Unclassified
OTU0287	0	1	22	0	25	1	0	0	0	0	0	0		OTU0287	49	0	2.8704e-06	6.29195e-05	0	7.14202e-05	2.84815e-06	0	0	0	0	0	0	Firmicutes	Clostridia	Clostridiales	Ruminococcaceae	Unclassified
OTU0288	9	11	1	15	0	0	3	0	0	0	0	0		OTU0288	39	2.5608e-05	3.15744e-05	2.85998e-06	4.27988e-05	0	0	8.51726e-06	0	0	0	0	0	Proteobacteria	Gammaproteobacteria	Unclassified	Unclassified	Unclassified
OTU0289	0	29	1	5	0	0	0	0	1	0	0	0		OTU0289	36	0	8.32417e-05	2.85998e-06	1.42663e-05	0	0	0	0	2.84314e-06	0	0	0	Proteobacteria	Gammaproteobacteria	Vibrionales	Vibrionaceae	Unclassified
OTU0290	0	23	1	1	0	0	0	1	1	5	4	1		OTU0290	37	0	6.60193e-05	2.85998e-06	2.85325e-06	0	0	0	2.85906e-06	2.84314e-06	1.42449e-05	1.136e-05	2.84335e-06	Proteobacteria	Gammaproteobacteria	Unclassified	Unclassified	Unclassified
OTU0291	0	0	26	8	1	5	0	2	0	0	0	0		OTU0291	42	0	0	7.43594e-05	2.2826e-05	2.85681e-06	1.42408e-05	0	5.71813e-06	0	0	0	0	Firmicutes	Clostridia	Clostridiales	Unclassified	Unclassified
OTU0292	16	1	0	3	0	3	0	0	0	0	1	26		OTU0292	50	4.55253e-05	2.8704e-06	0	8.55976e-06	0	8.54445e-06	0	0	0	0	2.83999e-06	7.39271e-05	Proteobacteria	Gammaproteobacteria	Vibrionales	Vibrionaceae	Unclassified
OTU0293	0	0	3	20	6	12	0	0	0	0	0	0		OTU0293	41	0	0	8.57993e-06	5.70651e-05	1.71408e-05	3.41778e-05	0	0	0	0	0	0	Fusobacteria	Fusobacteriia	Fusobacteriales	Unclassified	Unclassified
OTU0294	0	10	5	1	0	0	0	3	3	12	0	0		OTU0294	34	0	2.8704e-05	1.42999e-05	2.85325e-06	0	0	0	8.57719e-06	8.52942e-06	3.41878e-05	0	0	Proteobacteria	Unclassified	Unclassified	Unclassified	Unclassified
OTU0295	0	6	5	0	27	3	0	3	0	0	0	0		OTU0295	44	0	1.72224e-05	1.42999e-05	0	7.71338e-05	8.54445e-06	0	8.57719e-06	0	0	0	0	Bacteroidetes	Bacteroidia	Bacteroidales	Unclassified	Unclassified
OTU0296	18	2	2	0	0	0	0	5	6	2	4	0		OTU0296	39	5.1216e-05	5.74081e-06	5.71996e-06	0	0	0	0	1.42953e-05	1.70588e-05	5.69797e-06	1.136e-05	0	Spirochaetae	Spirochaetes	Spirochaetales	Brevinemataceae	Brevinema
OTU0297	0	19	3	11	0	0	0	1	2	0	0	0		OTU0297	36	0	5.45377e-05	8.57993e-06	3.13858e-05	0	0	0	2.85906e-06	5.68628e-06	0	0	0	Firmicutes	Clostridia	Clostridiales	Unclassified	Unclassified
OTU0298	0	0	0	0	0	0	0	6	0	26	0	0		OTU0298	32	0	0	0	0	0	0	0	1.71544e-05	0	7.40737e-05	0	0	Spirochaetae	Spirochaetes	Spirochaetales	Brachyspiraceae	Brachyspira
OTU0300	0	1	27	0	2	0	0	11	0	0	0	0		OTU0300	41	0	2.8704e-06	7.72194e-05	0	5.71362e-06	0	0	3.14497e-05	0	0	0	0	Unclassified	Unclassified	Unclassified	Unclassified	Unclassified
OTU0301	0	0	1	0	0	0	0	6	0	25	0	0		OTU0301	32	0	0	2.85998e-06	0	0	0	0	1.71544e-05	0	7.12247e-05	0	0	Unclassified	Unclassified	Unclassified	Unclassified	Unclassified
OTU0302	3	4	2	3	0	0	0	17	4	5	1	0		OTU0302	39	8.53599e-06	1.14816e-05	5.71996e-06	8.55976e-06	0	0	0	4.86041e-05	1.13726e-05	1.42449e-05	2.83999e-06	0	Spirochaetae	Spirochaetes	Spirochaetales	Brevinemataceae	Brevinema
OTU0303	0	2	0	1	8	1	0	12	0	13	0	1		OTU0303	38	0	5.74081e-06	0	2.85325e-06	2.28545e-05	2.84815e-06	0	3.43088e-05	0	3.70368e-05	0	2.84335e-06	Proteobacteria	Unclassified	Unclassified	Unclassified	Unclassified
OTU0304	0	4	0	0	41	0	0	0	0	0	0	0		OTU0304	45	0	1.14816e-05	0	0	0.000117129	0	0	0	0	0	0	0	Firmicutes	Erysipelotrichia	Erysipelotrichales	Erysipelotrichaceae	Unclassified
OTU0305	0	29	0	0	3	0	0	0	0	0	0	0		OTU0305	32	0	8.32417e-05	0	0	8.57042e-06	0	0	0	0	0	0	0	Firmicutes	Erysipelotrichia	Erysipelotrichales	Erysipelotrichaceae	Unclassified
OTU0306	0	5	1	0	0	0	0	3	0	21	0	0		OTU0306	30	0	1.4352e-05	2.85998e-06	0	0	0	0	8.57719e-06	0	5.98287e-05	0	0	Proteobacteria	Deltaproteobacteria	Desulfovibrionales	Desulfovibrionaceae	Desulfovibrio
OTU0310	0	24	0	0	10	0	0	0	0	0	0	0		OTU0310	34	0	6.88897e-05	0	0	2.85681e-05	0	0	0	0	0	0	0	Firmicutes	Erysipelotrichia	Erysipelotrichales	Erysipelotrichaceae	Dielma
OTU0311	1	22	1	0	0	0	0	1	2	4	0	0		OTU0311	31	2.84533e-06	6.31489e-05	2.85998e-06	0	0	0	0	2.85906e-06	5.68628e-06	1.13959e-05	0	0	Firmicutes	Clostridia	Clostridiales	Ruminococcaceae	Unclassified
OTU0312	0	0	0	3	0	30	0	0	1	0	0	0		OTU0312	34	0	0	0	8.55976e-06	0	8.54445e-05	0	0	2.84314e-06	0	0	0	Fusobacteria	Fusobacteriia	Fusobacteriales	Unclassified	Unclassified
OTU0313	0	5	16	1	0	0	1	0	0	8	0	2		OTU0313	33	0	1.4352e-05	4.57597e-05	2.85325e-06	0	0	2.83909e-06	0	0	2.27919e-05	0	5.6867e-06	Proteobacteria	Gammaproteobacteria	Vibrionales	Vibrionaceae	Unclassified
OTU0314	0	4	1	0	14	0	0	15	0	6	0	0		OTU0314	40	0	1.14816e-05	2.85998e-06	0	3.99953e-05	0	0	4.28859e-05	0	1.70939e-05	0	0	Unclassified	Unclassified	Unclassified	Unclassified	Unclassified
OTU0315	0	0	0	0	0	0	0	0	6	20	4	0		OTU0315	30	0	0	0	0	0	0	0	0	1.70588e-05	5.69797e-05	1.136e-05	0	Spirochaetae	Spirochaetes	Spirochaetales	Brevinemataceae	Brevinema
OTU0317	0	3	1	0	41	0	0	0	0	0	0	0		OTU0317	45	0	8.61121e-06	2.85998e-06	0	0.000117129	0	0	0	0	0	0	0	Firmicutes	Clostridia	Clostridiales	Lachnospiraceae	Unclassified
OTU0318	0	22	2	2	0	0	2	0	2	0	1	0		OTU0318	31	0	6.31489e-05	5.71996e-06	5.70651e-06	0	0	5.67817e-06	0	5.68628e-06	0	2.83999e-06	0	Proteobacteria	Gammaproteobacteria	Vibrionales	Vibrionaceae	Unclassified
OTU0319	0	25	4	0	0	0	0	1	0	0	0	0		OTU0319	30	0	7.17601e-05	1.14399e-05	0	0	0	0	2.85906e-06	0	0	0	0	Firmicutes	Clostridia	Clostridiales	Ruminococcaceae	Unclassified
OTU0320	0	2	32	0	0	0	1	0	0	0	0	0		OTU0320	35	0	5.74081e-06	9.15193e-05	0	0	0	2.83909e-06	0	0	0	0	0	Firmicutes	Clostridia	Clostridiales	Ruminococcaceae	Unclassified
OTU0321	0	28	0	0	2	0	0	0	0	0	0	0		OTU0321	30	0	8.03713e-05	0	0	5.71362e-06	0	0	0	0	0	0	0	Firmicutes	Erysipelotrichia	Erysipelotrichales	Erysipelotrichaceae	Unclassified
OTU0322	0	2	0	32	0	0	0	0	0	0	0	0		OTU0322	34	0	5.74081e-06	0	9.13041e-05	0	0	0	0	0	0	0	0	Proteobacteria	Gammaproteobacteria	Vibrionales	Vibrionaceae	Photobacterium
OTU0323	0	5	12	0	16	0	0	3	0	0	0	2		OTU0323	38	0	1.4352e-05	3.43197e-05	0	4.57089e-05	0	0	8.57719e-06	0	0	0	5.6867e-06	Bacteroidetes	Bacteroidia	Bacteroidales	Unclassified	Unclassified
OTU0325	25	1	0	2	0	0	0	0	0	0	0	8		OTU0325	36	7.11333e-05	2.8704e-06	0	5.70651e-06	0	0	0	0	0	0	0	2.27468e-05	Proteobacteria	Gammaproteobacteria	Unclassified	Unclassified	Unclassified
OTU0326	0	0	12	18	1	1	0	1	1	0	0	0		OTU0326	34	0	0	3.43197e-05	5.13586e-05	2.85681e-06	2.84815e-06	0	2.85906e-06	2.84314e-06	0	0	0	Firmicutes	Clostridia	Clostridiales	Unclassified	Unclassified
OTU0328	0	0	0	0	6	28	0	0	0	0	0	0		OTU0328	34	0	0	0	0	1.71408e-05	7.97482e-05	0	0	0	0	0	0	Fusobacteria	Fusobacteriia	Fusobacteriales	Hados.Sed.Eubac.3	Unclassified
OTU0329	0	9	0	1	0	0	0	11	2	2	12	0		OTU0329	37	0	2.58336e-05	0	2.85325e-06	0	0	0	3.14497e-05	5.68628e-06	5.69797e-06	3.40799e-05	0	Unclassified	Unclassified	Unclassified	Unclassified	Unclassified
OTU0330	0	2	1	2	10	18	0	1	0	0	0	0		OTU0330	34	0	5.74081e-06	2.85998e-06	5.70651e-06	2.85681e-05	5.12667e-05	0	2.85906e-06	0	0	0	0	Bacteroidetes	Unclassified	Unclassified	Unclassified	Unclassified
OTU0331	1	0	3	8	0	0	0	21	3	1	0	0		OTU0331	37	2.84533e-06	0	8.57993e-06	2.2826e-05	0	0	0	6.00403e-05	8.52942e-06	2.84899e-06	0	0	Firmicutes	Clostridia	Clostridiales	Lachnospiraceae	Tyzzerella
OTU0332	2	0	0	1	15	17	0	1	0	0	0	0		OTU0332	36	5.69066e-06	0	0	2.85325e-06	4.28521e-05	4.84186e-05	0	2.85906e-06	0	0	0	0	Fusobacteria	Fusobacteriia	Fusobacteriales	Unclassified	Unclassified
OTU0333	0	8	0	2	0	0	0	7	5	7	2	0		OTU0333	31	0	2.29632e-05	0	5.70651e-06	0	0	0	2.00134e-05	1.42157e-05	1.99429e-05	5.67998e-06	0	Unclassified	Unclassified	Unclassified	Unclassified	Unclassified
OTU0334	0	1	0	12	11	8	0	0	1	0	0	1		OTU0334	34	0	2.8704e-06	0	3.42391e-05	3.14249e-05	2.27852e-05	0	0	2.84314e-06	0	0	2.84335e-06	Proteobacteria	Gammaproteobacteria	Alteromonadales	Shewanellaceae	Shewanella
OTU0336	0	2	1	5	17	2	0	10	0	1	0	0		OTU0336	38	0	5.74081e-06	2.85998e-06	1.42663e-05	4.85657e-05	5.6963e-06	0	2.85906e-05	0	2.84899e-06	0	0	Firmicutes	Unclassified	Unclassified	Unclassified	Unclassified
OTU0337	0	23	0	0	5	0	0	0	0	0	0	0		OTU0337	28	0	6.60193e-05	0	0	1.4284e-05	0	0	0	0	0	0	0	Firmicutes	Erysipelotrichia	Erysipelotrichales	Erysipelotrichaceae	Unclassified
OTU0338	0	8	3	13	4	1	0	0	2	0	0	0		OTU0338	31	0	2.29632e-05	8.57993e-06	3.70923e-05	1.14272e-05	2.84815e-06	0	0	5.68628e-06	0	0	0	Bacteroidetes	Bacteroidia	Bacteroidales	Unclassified	Unclassified
OTU0340	0	23	1	0	3	0	0	0	0	0	0	0		OTU0340	27	0	6.60193e-05	2.85998e-06	0	8.57042e-06	0	0	0	0	0	0	0	Firmicutes	Unclassified	Unclassified	Unclassified	Unclassified
OTU0342	0	3	2	2	0	0	0	0	16	4	1	1		OTU0342	29	0	8.61121e-06	5.71996e-06	5.70651e-06	0	0	0	0	4.54902e-05	1.13959e-05	2.83999e-06	2.84335e-06	Proteobacteria	Gammaproteobacteria	Vibrionales	Vibrionaceae	Unclassified
OTU0343	0	9	17	0	0	0	0	3	0	0	0	0		OTU0343	29	0	2.58336e-05	4.86196e-05	0	0	0	0	8.57719e-06	0	0	0	0	Bacteroidetes	Bacteroidia	Bacteroidales	Rikenellaceae	Rikenella
OTU0345	0	0	0	0	0	0	0	3	0	22	0	0		OTU0345	25	0	0	0	0	0	0	0	8.57719e-06	0	6.26777e-05	0	0	Spirochaetae	Spirochaetes	Spirochaetales	Brachyspiraceae	Brachyspira
OTU0346	0	20	1	1	3	0	1	0	0	0	0	1		OTU0346	27	0	5.74081e-05	2.85998e-06	2.85325e-06	8.57042e-06	0	2.83909e-06	0	0	0	0	2.84335e-06	Firmicutes	Erysipelotrichia	Erysipelotrichales	Erysipelotrichaceae	Unclassified
OTU0348	1	0	1	1	0	0	0	5	3	15	1	0		OTU0348	27	2.84533e-06	0	2.85998e-06	2.85325e-06	0	0	0	1.42953e-05	8.52942e-06	4.27348e-05	2.83999e-06	0	Spirochaetae	Spirochaetes	Spirochaetales	Brevinemataceae	Brevinema
OTU0349	18	0	0	0	2	8	1	0	0	0	0	1		OTU0349	30	5.1216e-05	0	0	0	5.71362e-06	2.27852e-05	2.83909e-06	0	0	0	0	2.84335e-06	Proteobacteria	Gammaproteobacteria	Vibrionales	Vibrionaceae	Aliivibrio
OTU0350	0	3	3	0	25	4	0	0	0	0	0	0		OTU0350	35	0	8.61121e-06	8.57993e-06	0	7.14202e-05	1.13926e-05	0	0	0	0	0	0	Bacteroidetes	Bacteroidia	Bacteroidales	Unclassified	Unclassified
OTU0352	0	0	11	9	1	0	0	9	1	0	0	0		OTU0352	31	0	0	3.14598e-05	2.56793e-05	2.85681e-06	0	0	2.57316e-05	2.84314e-06	0	0	0	Bacteroidetes	Unclassified	Unclassified	Unclassified	Unclassified
OTU0353	0	2	0	0	0	0	0	22	4	4	0	0		OTU0353	32	0	5.74081e-06	0	0	0	0	0	6.28994e-05	1.13726e-05	1.13959e-05	0	0	Unclassified	Unclassified	Unclassified	Unclassified	Unclassified
OTU0354	0	5	4	1	8	12	0	0	0	0	0	0		OTU0354	30	0	1.4352e-05	1.14399e-05	2.85325e-06	2.28545e-05	3.41778e-05	0	0	0	0	0	0	Bacteroidetes	Bacteroidia	Bacteroidales	Rikenellaceae	Unclassified
OTU0355	0	11	0	0	19	1	0	0	0	0	0	0		OTU0355	31	0	3.15744e-05	0	0	5.42794e-05	2.84815e-06	0	0	0	0	0	0	Firmicutes	Erysipelotrichia	Erysipelotrichales	Erysipelotrichaceae	Dielma
OTU0356	0	1	0	1	0	0	0	3	6	13	3	0		OTU0356	27	0	2.8704e-06	0	2.85325e-06	0	0	0	8.57719e-06	1.70588e-05	3.70368e-05	8.51997e-06	0	Unclassified	Unclassified	Unclassified	Unclassified	Unclassified
OTU0357	0	14	3	1	5	4	0	1	0	0	0	0		OTU0357	28	0	4.01857e-05	8.57993e-06	2.85325e-06	1.4284e-05	1.13926e-05	0	2.85906e-06	0	0	0	0	Bacteroidetes	Bacteroidia	Bacteroidales	Rikenellaceae	Rikenella
OTU0358	0	0	12	16	0	0	0	0	0	0	0	0		OTU0358	28	0	0	3.43197e-05	4.56521e-05	0	0	0	0	0	0	0	0	Firmicutes	Clostridia	Clostridiales	Lachnospiraceae	Tyzzerella
OTU0360	0	3	0	0	0	0	0	14	13	1	0	0		OTU0360	31	0	8.61121e-06	0	0	0	0	0	4.00269e-05	3.69608e-05	2.84899e-06	0	0	Unclassified	Unclassified	Unclassified	Unclassified	Unclassified
OTU0361	0	2	26	0	0	0	0	1	0	0	0	0		OTU0361	29	0	5.74081e-06	7.43594e-05	0	0	0	0	2.85906e-06	0	0	0	0	Unclassified	Unclassified	Unclassified	Unclassified	Unclassified
OTU0362	0	17	0	5	0	2	0	0	0	0	0	0		OTU0362	24	0	4.87969e-05	0	1.42663e-05	0	5.6963e-06	0	0	0	0	0	0	Bacteroidetes	Bacteroidia	Bacteroidales	Porphyromonadaceae	Unclassified
OTU0364	0	6	15	1	0	0	0	4	1	0	0	0		OTU0364	27	0	1.72224e-05	4.28997e-05	2.85325e-06	0	0	0	1.14363e-05	2.84314e-06	0	0	0	Bacteroidetes	Bacteroidia	Bacteroidales	Rikenellaceae	Rikenella
OTU0365	0	1	23	0	0	0	0	4	0	0	0	0		OTU0365	28	0	2.8704e-06	6.57795e-05	0	0	0	0	1.14363e-05	0	0	0	0	Proteobacteria	Deltaproteobacteria	Desulfovibrionales	Desulfovibrionaceae	Unclassified
OTU0366	0	4	18	0	0	0	0	1	0	3	0	0		OTU0366	26	0	1.14816e-05	5.14796e-05	0	0	0	0	2.85906e-06	0	8.54696e-06	0	0	Unclassified	Unclassified	Unclassified	Unclassified	Unclassified
OTU0367	5	0	0	0	4	18	0	0	0	0	0	1		OTU0367	28	1.42267e-05	0	0	0	1.14272e-05	5.12667e-05	0	0	0	0	0	2.84335e-06	Fusobacteria	Fusobacteriia	Fusobacteriales	Hados.Sed.Eubac.3	Unclassified
OTU0368	0	0	0	5	0	0	0	0	0	16	0	2		OTU0368	23	0	0	0	1.42663e-05	0	0	0	0	0	4.55838e-05	0	5.6867e-06	Firmicutes	Clostridia	Clostridiales	Ruminococcaceae	Unclassified
OTU0369	0	0	0	20	0	8	0	0	0	0	0	0		OTU0369	28	0	0	0	5.70651e-05	0	2.27852e-05	0	0	0	0	0	0	Verrucomicrobia	Verrucomicrobiae	Verrucomicrobiales	Verrucomicrobiaceae	Akkermansia
OTU0370	0	0	0	15	0	0	0	15	0	0	0	0		OTU0370	30	0	0	0	4.27988e-05	0	0	0	4.28859e-05	0	0	0	0	Bacteroidetes	Bacteroidia	Bacteroidales	Rikenellaceae	Rikenella
OTU0372	1	1	3	5	0	0	1	20	1	0	0	0		OTU0372	32	2.84533e-06	2.8704e-06	8.57993e-06	1.42663e-05	0	0	2.83909e-06	5.71813e-05	2.84314e-06	0	0	0	Bacteroidetes	Unclassified	Unclassified	Unclassified	Unclassified
OTU0373	1	2	10	1	0	0	0	16	0	0	0	0		OTU0373	30	2.84533e-06	5.74081e-06	2.85998e-05	2.85325e-06	0	0	0	4.5745e-05	0	0	0	0	Firmicutes	Clostridia	Clostridiales	Ruminococcaceae	Unclassified
OTU0374	0	0	0	0	0	0	0	21	0	8	0	0		OTU0374	29	0	0	0	0	0	0	0	6.00403e-05	0	2.27919e-05	0	0	Unclassified	Unclassified	Unclassified	Unclassified	Unclassified
OTU0375	1	1	5	18	0	0	0	2	0	0	1	0		OTU0375	28	2.84533e-06	2.8704e-06	1.42999e-05	5.13586e-05	0	0	0	5.71813e-06	0	0	2.83999e-06	0	Firmicutes	Clostridia	Clostridiales	Unclassified	Unclassified
OTU0376	0	6	0	12	0	0	0	2	3	1	0	1		OTU0376	25	0	1.72224e-05	0	3.42391e-05	0	0	0	5.71813e-06	8.52942e-06	2.84899e-06	0	2.84335e-06	Proteobacteria	Gammaproteobacteria	Vibrionales	Vibrionaceae	Unclassified
OTU0377	0	3	15	6	1	0	0	2	0	0	0	0		OTU0377	27	0	8.61121e-06	4.28997e-05	1.71195e-05	2.85681e-06	0	0	5.71813e-06	0	0	0	0	Bacteroidetes	Bacteroidia	Bacteroidales	Rikenellaceae	Rikenella
OTU0378	21	0	0	0	0	2	0	0	0	0	0	3		OTU0378	26	5.97519e-05	0	0	0	0	5.6963e-06	0	0	0	0	0	8.53005e-06	Proteobacteria	Gammaproteobacteria	Vibrionales	Vibrionaceae	Unclassified
OTU0379	0	0	1	9	7	1	0	9	1	1	1	0		OTU0379	30	0	0	2.85998e-06	2.56793e-05	1.99977e-05	2.84815e-06	0	2.57316e-05	2.84314e-06	2.84899e-06	2.83999e-06	0	Firmicutes	Clostridia	Unclassified	Unclassified	Unclassified
OTU0380	0	0	0	0	0	17	0	0	0	0	0	12		OTU0380	29	0	0	0	0	0	4.84186e-05	0	0	0	0	0	3.41202e-05	Fusobacteria	Fusobacteriia	Fusobacteriales	Hados.Sed.Eubac.3	Unclassified
OTU0381	0	15	0	0	0	1	1	0	3	2	0	0		OTU0381	22	0	4.30561e-05	0	0	0	2.84815e-06	2.83909e-06	0	8.52942e-06	5.69797e-06	0	0	Proteobacteria	Gammaproteobacteria	Vibrionales	Vibrionaceae	Unclassified
OTU0382	0	11	4	0	9	1	0	0	0	0	1	0		OTU0382	26	0	3.15744e-05	1.14399e-05	0	2.57113e-05	2.84815e-06	0	0	0	0	2.83999e-06	0	Bacteroidetes	Bacteroidia	Bacteroidales	Rikenellaceae	Alistipes
OTU0386	0	4	7	0	0	0	0	18	0	0	0	0		OTU0386	29	0	1.14816e-05	2.00198e-05	0	0	0	0	5.14631e-05	0	0	0	0	Unclassified	Unclassified	Unclassified	Unclassified	Unclassified
OTU0387	0	0	11	14	0	0	0	0	0	0	0	0		OTU0387	25	0	0	3.14598e-05	3.99456e-05	0	0	0	0	0	0	0	0	Firmicutes	Clostridia	Clostridiales	Ruminococcaceae	Unclassified
OTU0388	0	4	0	1	0	0	0	5	5	7	2	0		OTU0388	24	0	1.14816e-05	0	2.85325e-06	0	0	0	1.42953e-05	1.42157e-05	1.99429e-05	5.67998e-06	0	Unclassified	Unclassified	Unclassified	Unclassified	Unclassified
OTU0389	0	6	5	3	10	0	0	3	0	0	0	0		OTU0389	27	0	1.72224e-05	1.42999e-05	8.55976e-06	2.85681e-05	0	0	8.57719e-06	0	0	0	0	Firmicutes	Clostridia	Clostridiales	Ruminococcaceae	Unclassified
OTU0390	0	0	4	5	0	1	0	0	13	0	0	0		OTU0390	23	0	0	1.14399e-05	1.42663e-05	0	2.84815e-06	0	0	3.69608e-05	0	0	0	Bacteroidetes	Unclassified	Unclassified	Unclassified	Unclassified
OTU0392	0	2	1	0	1	0	0	5	0	13	0	0		OTU0392	22	0	5.74081e-06	2.85998e-06	0	2.85681e-06	0	0	1.42953e-05	0	3.70368e-05	0	0	Proteobacteria	Deltaproteobacteria	Desulfovibrionales	Desulfovibrionaceae	Desulfovibrio
OTU0393	0	16	1	0	5	0	0	0	0	0	0	0		OTU0393	22	0	4.59265e-05	2.85998e-06	0	1.4284e-05	0	0	0	0	0	0	0	Firmicutes	Erysipelotrichia	Erysipelotrichales	Erysipelotrichaceae	Dielma
OTU0394	0	0	11	3	0	0	0	0	1	8	0	0		OTU0394	23	0	0	3.14598e-05	8.55976e-06	0	0	0	0	2.84314e-06	2.27919e-05	0	0	Proteobacteria	Gammaproteobacteria	Unclassified	Unclassified	Unclassified
OTU0395	1	0	0	0	0	1	8	0	3	0	1	20		OTU0395	34	2.84533e-06	0	0	0	0	2.84815e-06	2.27127e-05	0	8.52942e-06	0	2.83999e-06	5.6867e-05	Proteobacteria	Gammaproteobacteria	Vibrionales	Vibrionaceae	Unclassified
OTU0396	0	2	0	1	0	0	0	8	5	3	7	0		OTU0396	26	0	5.74081e-06	0	2.85325e-06	0	0	0	2.28725e-05	1.42157e-05	8.54696e-06	1.98799e-05	0	Unclassified	Unclassified	Unclassified	Unclassified	Unclassified
OTU0397	0	11	4	2	0	0	0	0	1	2	1	0		OTU0397	21	0	3.15744e-05	1.14399e-05	5.70651e-06	0	0	0	0	2.84314e-06	5.69797e-06	2.83999e-06	0	Unclassified	Unclassified	Unclassified	Unclassified	Unclassified
OTU0398	0	4	0	0	24	1	0	0	0	0	0	0		OTU0398	29	0	1.14816e-05	0	0	6.85634e-05	2.84815e-06	0	0	0	0	0	0	Proteobacteria	Gammaproteobacteria	Vibrionales	Vibrionaceae	Unclassified
OTU0399	0	11	2	0	12	0	0	0	0	0	0	0		OTU0399	25	0	3.15744e-05	5.71996e-06	0	3.42817e-05	0	0	0	0	0	0	0	Firmicutes	Erysipelotrichia	Erysipelotrichales	Erysipelotrichaceae	Dielma
OTU0400	0	6	3	4	0	0	0	2	1	4	0	1		OTU0400	21	0	1.72224e-05	8.57993e-06	1.1413e-05	0	0	0	5.71813e-06	2.84314e-06	1.13959e-05	0	2.84335e-06	Proteobacteria	Gammaproteobacteria	Vibrionales	Vibrionaceae	Unclassified
OTU0401	0	5	0	0	0	0	0	5	9	3	1	0		OTU0401	23	0	1.4352e-05	0	0	0	0	0	1.42953e-05	2.55882e-05	8.54696e-06	2.83999e-06	0	Unclassified	Unclassified	Unclassified	Unclassified	Unclassified
OTU0402	0	17	0	0	4	0	0	0	0	0	0	0		OTU0402	21	0	4.87969e-05	0	0	1.14272e-05	0	0	0	0	0	0	0	Firmicutes	Unclassified	Unclassified	Unclassified	Unclassified
OTU0403	0	11	0	10	1	0	0	0	0	0	0	0		OTU0403	22	0	3.15744e-05	0	2.85325e-05	2.85681e-06	0	0	0	0	0	0	0	Firmicutes	Clostridia	Clostridiales	Ruminococcaceae	Unclassified
OTU0404	0	5	13	4	0	1	0	1	0	0	0	0		OTU0404	24	0	1.4352e-05	3.71797e-05	1.1413e-05	0	2.84815e-06	0	2.85906e-06	0	0	0	0	Bacteroidetes	Bacteroidia	Bacteroidales	Rikenellaceae	Rikenella
OTU0406	0	3	7	0	14	1	1	2	0	0	0	0		OTU0406	28	0	8.61121e-06	2.00198e-05	0	3.99953e-05	2.84815e-06	2.83909e-06	5.71813e-06	0	0	0	0	Bacteroidetes	Bacteroidia	Bacteroidales	Bacteroidaceae	Bacteroides
OTU0407	0	9	0	0	16	0	0	0	0	0	0	0		OTU0407	25	0	2.58336e-05	0	0	4.57089e-05	0	0	0	0	0	0	0	Firmicutes	Unclassified	Unclassified	Unclassified	Unclassified
OTU0408	0	1	0	0	0	0	0	2	0	16	0	0		OTU0408	19	0	2.8704e-06	0	0	0	0	0	5.71813e-06	0	4.55838e-05	0	0	Proteobacteria	Unclassified	Unclassified	Unclassified	Unclassified
OTU0409	0	0	0	7	0	3	0	16	1	0	0	0		OTU0409	27	0	0	0	1.99728e-05	0	8.54445e-06	0	4.5745e-05	2.84314e-06	0	0	0	Firmicutes	Clostridia	Clostridiales	Ruminococcaceae	Unclassified
OTU0410	0	6	9	2	0	0	0	6	0	0	0	0		OTU0410	23	0	1.72224e-05	2.57398e-05	5.70651e-06	0	0	0	1.71544e-05	0	0	0	0	Proteobacteria	Gammaproteobacteria	Unclassified	Unclassified	Unclassified
OTU0412	0	1	8	5	1	8	0	1	0	0	0	0		OTU0412	24	0	2.8704e-06	2.28798e-05	1.42663e-05	2.85681e-06	2.27852e-05	0	2.85906e-06	0	0	0	0	Bacteroidetes	Unclassified	Unclassified	Unclassified	Unclassified
OTU0413	0	1	0	1	0	0	0	9	4	7	0	0		OTU0413	22	0	2.8704e-06	0	2.85325e-06	0	0	0	2.57316e-05	1.13726e-05	1.99429e-05	0	0	Unclassified	Unclassified	Unclassified	Unclassified	Unclassified
OTU0415	0	1	1	1	0	0	0	10	0	10	0	0		OTU0415	23	0	2.8704e-06	2.85998e-06	2.85325e-06	0	0	0	2.85906e-05	0	2.84899e-05	0	0	Unclassified	Unclassified	Unclassified	Unclassified	Unclassified
OTU0416	0	1	14	3	0	0	0	8	0	0	0	0		OTU0416	26	0	2.8704e-06	4.00397e-05	8.55976e-06	0	0	0	2.28725e-05	0	0	0	0	Bacteroidetes	Bacteroidia	Bacteroidales	Rikenellaceae	Unclassified
OTU0417	0	2	1	4	9	3	0	3	0	1	2	1		OTU0417	26	0	5.74081e-06	2.85998e-06	1.1413e-05	2.57113e-05	8.54445e-06	0	8.57719e-06	0	2.84899e-06	5.67998e-06	2.84335e-06	Bacteroidetes	Bacteroidia	Bacteroidales	Porphyromonadaceae	Unclassified
OTU0418	0	5	5	0	14	0	0	1	0	0	0	0		OTU0418	25	0	1.4352e-05	1.42999e-05	0	3.99953e-05	0	0	2.85906e-06	0	0	0	0	Bacteroidetes	Bacteroidia	Bacteroidales	Unclassified	Unclassified
OTU0419	0	3	6	0	1	0	0	15	0	0	0	0		OTU0419	25	0	8.61121e-06	1.71599e-05	0	2.85681e-06	0	0	4.28859e-05	0	0	0	0	Unclassified	Unclassified	Unclassified	Unclassified	Unclassified
OTU0420	3	0	1	1	3	8	1	2	1	0	2	5		OTU0420	27	8.53599e-06	0	2.85998e-06	2.85325e-06	8.57042e-06	2.27852e-05	2.83909e-06	5.71813e-06	2.84314e-06	0	5.67998e-06	1.42167e-05	Actinobacteria	Actinobacteria	Micrococcales	Microbacteriaceae	Microbacterium
OTU0421	0	6	0	3	0	0	0	7	1	3	2	0		OTU0421	22	0	1.72224e-05	0	8.55976e-06	0	0	0	2.00134e-05	2.84314e-06	8.54696e-06	5.67998e-06	0	Unclassified	Unclassified	Unclassified	Unclassified	Unclassified
OTU0422	0	2	0	20	0	1	0	0	0	0	0	0		OTU0422	23	0	5.74081e-06	0	5.70651e-05	0	2.84815e-06	0	0	0	0	0	0	Unclassified	Unclassified	Unclassified	Unclassified	Unclassified
OTU0423	0	0	0	0	0	15	0	0	0	0	0	11		OTU0423	26	0	0	0	0	0	4.27223e-05	0	0	0	0	0	3.12768e-05	Fusobacteria	Fusobacteriia	Fusobacteriales	Hados.Sed.Eubac.3	Unclassified
OTU0424	18	1	0	0	0	1	1	3	0	0	0	0		OTU0424	24	5.1216e-05	2.8704e-06	0	0	0	2.84815e-06	2.83909e-06	8.57719e-06	0	0	0	0	Proteobacteria	Gammaproteobacteria	Vibrionales	Vibrionaceae	Aliivibrio
OTU0425	0	2	0	0	0	0	0	4	6	4	8	0		OTU0425	24	0	5.74081e-06	0	0	0	0	0	1.14363e-05	1.70588e-05	1.13959e-05	2.27199e-05	0	Unclassified	Unclassified	Unclassified	Unclassified	Unclassified
OTU0426	0	14	2	0	0	0	0	0	1	1	1	0		OTU0426	19	0	4.01857e-05	5.71996e-06	0	0	0	0	0	2.84314e-06	2.84899e-06	2.83999e-06	0	Firmicutes	Clostridia	Clostridiales	Ruminococcaceae	Unclassified
OTU0427	1	3	0	1	0	3	1	0	1	0	0	19		OTU0427	29	2.84533e-06	8.61121e-06	0	2.85325e-06	0	8.54445e-06	2.83909e-06	0	2.84314e-06	0	0	5.40236e-05	Proteobacteria	Gammaproteobacteria	Vibrionales	Vibrionaceae	Unclassified
OTU0428	0	6	8	1	0	0	0	7	0	0	0	0		OTU0428	22	0	1.72224e-05	2.28798e-05	2.85325e-06	0	0	0	2.00134e-05	0	0	0	0	Proteobacteria	Gammaproteobacteria	Unclassified	Unclassified	Unclassified
OTU0429	0	15	0	0	0	1	0	1	0	2	0	1		OTU0429	20	0	4.30561e-05	0	0	0	2.84815e-06	0	2.85906e-06	0	5.69797e-06	0	2.84335e-06	Unclassified	Unclassified	Unclassified	Unclassified	Unclassified
OTU0431	0	2	18	1	0	0	0	1	0	0	0	0		OTU0431	22	0	5.74081e-06	5.14796e-05	2.85325e-06	0	0	0	2.85906e-06	0	0	0	0	Bacteroidetes	Bacteroidia	Bacteroidales	Rikenellaceae	Rikenella
OTU0432	0	2	17	0	0	0	0	1	1	0	0	0		OTU0432	21	0	5.74081e-06	4.86196e-05	0	0	0	0	2.85906e-06	2.84314e-06	0	0	0	Bacteroidetes	Bacteroidia	Bacteroidales	Rikenellaceae	Rikenella
OTU0433	0	9	4	0	8	0	0	0	0	0	0	0		OTU0433	21	0	2.58336e-05	1.14399e-05	0	2.28545e-05	0	0	0	0	0	0	0	Firmicutes	Erysipelotrichia	Erysipelotrichales	Erysipelotrichaceae	Dielma
OTU0434	0	1	0	1	0	0	0	8	3	7	3	0		OTU0434	23	0	2.8704e-06	0	2.85325e-06	0	0	0	2.28725e-05	8.52942e-06	1.99429e-05	8.51997e-06	0	Unclassified	Unclassified	Unclassified	Unclassified	Unclassified
OTU0435	0	6	0	7	0	0	0	3	4	1	0	0		OTU0435	21	0	1.72224e-05	0	1.99728e-05	0	0	0	8.57719e-06	1.13726e-05	2.84899e-06	0	0	Unclassified	Unclassified	Unclassified	Unclassified	Unclassified
OTU0437	1	5	7	2	0	0	0	0	0	2	1	4		OTU0437	22	2.84533e-06	1.4352e-05	2.00198e-05	5.70651e-06	0	0	0	0	0	5.69797e-06	2.83999e-06	1.13734e-05	Firmicutes	Clostridia	Clostridiales	Clostridiaceae_1	Unclassified
OTU0438	1	15	1	1	0	0	0	0	0	0	2	0		OTU0438	20	2.84533e-06	4.30561e-05	2.85998e-06	2.85325e-06	0	0	0	0	0	0	5.67998e-06	0	Bacteroidetes	Unclassified	Unclassified	Unclassified	Unclassified
OTU0440	0	2	7	2	3	0	0	0	0	5	0	0		OTU0440	19	0	5.74081e-06	2.00198e-05	5.70651e-06	8.57042e-06	0	0	0	0	1.42449e-05	0	0	Firmicutes	Clostridia	Clostridiales	Ruminococcaceae	Unclassified
OTU0441	0	1	14	0	0	0	0	7	1	0	0	0		OTU0441	23	0	2.8704e-06	4.00397e-05	0	0	0	0	2.00134e-05	2.84314e-06	0	0	0	Proteobacteria	Unclassified	Unclassified	Unclassified	Unclassified
OTU0442	0	1	0	0	0	0	0	6	12	2	0	0		OTU0442	21	0	2.8704e-06	0	0	0	0	0	1.71544e-05	3.41177e-05	5.69797e-06	0	0	Unclassified	Unclassified	Unclassified	Unclassified	Unclassified
OTU0443	0	1	0	0	0	0	0	13	1	7	0	0		OTU0443	22	0	2.8704e-06	0	0	0	0	0	3.71678e-05	2.84314e-06	1.99429e-05	0	0	Unclassified	Unclassified	Unclassified	Unclassified	Unclassified
OTU0444	0	4	0	0	19	0	0	2	0	0	0	0		OTU0444	25	0	1.14816e-05	0	0	5.42794e-05	0	0	5.71813e-06	0	0	0	0	Bacteroidetes	Bacteroidia	Bacteroidales	Unclassified	Unclassified
OTU0446	0	0	20	0	0	0	0	2	0	0	0	0		OTU0446	22	0	0	5.71996e-05	0	0	0	0	5.71813e-06	0	0	0	0	Unclassified	Unclassified	Unclassified	Unclassified	Unclassified
OTU0447	0	1	2	1	3	9	1	3	0	0	2	2		OTU0447	24	0	2.8704e-06	5.71996e-06	2.85325e-06	8.57042e-06	2.56334e-05	2.83909e-06	8.57719e-06	0	0	5.67998e-06	5.6867e-06	Bacteroidetes	Sphingobacteriia	Sphingobacteriales	env.OPS_17	Unclassified
OTU0448	1	1	2	5	0	0	0	17	0	0	0	0		OTU0448	26	2.84533e-06	2.8704e-06	5.71996e-06	1.42663e-05	0	0	0	4.86041e-05	0	0	0	0	Firmicutes	Clostridia	Clostridiales	Ruminococcaceae	Unclassified
OTU0450	0	0	0	0	0	0	0	9	0	10	0	0		OTU0450	19	0	0	0	0	0	0	0	2.57316e-05	0	2.84899e-05	0	0	Spirochaetae	Spirochaetes	Spirochaetales	Brachyspiraceae	Brachyspira
OTU0451	1	2	0	1	2	6	0	3	1	0	0	6		OTU0451	22	2.84533e-06	5.74081e-06	0	2.85325e-06	5.71362e-06	1.70889e-05	0	8.57719e-06	2.84314e-06	0	0	1.70601e-05	Proteobacteria	Gammaproteobacteria	Vibrionales	Vibrionaceae	Unclassified
OTU0452	0	4	10	3	4	0	0	0	0	0	0	0		OTU0452	21	0	1.14816e-05	2.85998e-05	8.55976e-06	1.14272e-05	0	0	0	0	0	0	0	Bacteroidetes	Bacteroidia	Bacteroidales	Rikenellaceae	Rikenella
OTU0453	0	9	0	6	0	1	0	0	1	0	0	1		OTU0453	18	0	2.58336e-05	0	1.71195e-05	0	2.84815e-06	0	0	2.84314e-06	0	0	2.84335e-06	Proteobacteria	Gammaproteobacteria	Vibrionales	Vibrionaceae	Unclassified
OTU0454	13	1	0	1	5	1	0	0	1	0	0	0		OTU0454	22	3.69893e-05	2.8704e-06	0	2.85325e-06	1.4284e-05	2.84815e-06	0	0	2.84314e-06	0	0	0	Proteobacteria	Gammaproteobacteria	Vibrionales	Vibrionaceae	Unclassified
OTU0455	0	1	9	0	12	1	0	0	0	0	0	0		OTU0455	23	0	2.8704e-06	2.57398e-05	0	3.42817e-05	2.84815e-06	0	0	0	0	0	0	Firmicutes	Clostridia	Clostridiales	Ruminococcaceae	Unclassified
OTU0456	0	0	0	0	1	0	0	2	0	14	0	0		OTU0456	17	0	0	0	0	2.85681e-06	0	0	5.71813e-06	0	3.98858e-05	0	0	Unclassified	Unclassified	Unclassified	Unclassified	Unclassified
OTU0457	0	6	5	1	3	4	0	1	0	0	0	0		OTU0457	20	0	1.72224e-05	1.42999e-05	2.85325e-06	8.57042e-06	1.13926e-05	0	2.85906e-06	0	0	0	0	Bacteroidetes	Bacteroidia	Bacteroidales	Unclassified	Unclassified
OTU0458	0	1	0	0	0	0	0	21	2	0	0	0		OTU0458	24	0	2.8704e-06	0	0	0	0	0	6.00403e-05	5.68628e-06	0	0	0	Unclassified	Unclassified	Unclassified	Unclassified	Unclassified
OTU0461	0	3	11	3	0	0	0	2	0	0	0	0		OTU0461	19	0	8.61121e-06	3.14598e-05	8.55976e-06	0	0	0	5.71813e-06	0	0	0	0	Bacteroidetes	Bacteroidia	Bacteroidales	Rikenellaceae	Rikenella
OTU0462	0	7	1	0	13	0	0	0	0	0	0	0		OTU0462	21	0	2.00928e-05	2.85998e-06	0	3.71385e-05	0	0	0	0	0	0	0	Firmicutes	Erysipelotrichia	Erysipelotrichales	Erysipelotrichaceae	Dielma
OTU0463	6	0	0	0	0	2	0	0	0	0	0	18		OTU0463	26	1.7072e-05	0	0	0	0	5.6963e-06	0	0	0	0	0	5.11803e-05	Proteobacteria	Gammaproteobacteria	Unclassified	Unclassified	Unclassified
OTU0465	0	1	16	0	0	0	0	3	0	0	0	0		OTU0465	20	0	2.8704e-06	4.57597e-05	0	0	0	0	8.57719e-06	0	0	0	0	Unclassified	Unclassified	Unclassified	Unclassified	Unclassified
OTU0466	0	6	3	4	0	0	0	1	0	4	0	0		OTU0466	18	0	1.72224e-05	8.57993e-06	1.1413e-05	0	0	0	2.85906e-06	0	1.13959e-05	0	0	Proteobacteria	Gammaproteobacteria	Vibrionales	Vibrionaceae	Unclassified
OTU0467	0	7	3	5	0	0	0	0	0	2	0	0		OTU0467	17	0	2.00928e-05	8.57993e-06	1.42663e-05	0	0	0	0	0	5.69797e-06	0	0	Proteobacteria	Gammaproteobacteria	Vibrionales	Vibrionaceae	Unclassified
OTU0468	0	3	1	10	0	0	2	0	1	2	0	0		OTU0468	19	0	8.61121e-06	2.85998e-06	2.85325e-05	0	0	5.67817e-06	0	2.84314e-06	5.69797e-06	0	0	Proteobacteria	Gammaproteobacteria	Vibrionales	Vibrionaceae	Unclassified
OTU0469	0	7	0	1	0	0	0	9	1	0	0	0		OTU0469	18	0	2.00928e-05	0	2.85325e-06	0	0	0	2.57316e-05	2.84314e-06	0	0	0	Unclassified	Unclassified	Unclassified	Unclassified	Unclassified
OTU0470	0	2	0	1	0	0	0	0	1	10	2	0		OTU0470	16	0	5.74081e-06	0	2.85325e-06	0	0	0	0	2.84314e-06	2.84899e-05	5.67998e-06	0	Unclassified	Unclassified	Unclassified	Unclassified	Unclassified
OTU0471	0	1	0	0	0	0	0	3	0	12	0	1		OTU0471	17	0	2.8704e-06	0	0	0	0	0	8.57719e-06	0	3.41878e-05	0	2.84335e-06	Spirochaetae	Spirochaetes	Spirochaetales	Brachyspiraceae	Brachyspira
OTU0472	0	1	6	12	0	0	0	0	0	0	0	0		OTU0472	19	0	2.8704e-06	1.71599e-05	3.42391e-05	0	0	0	0	0	0	0	0	Proteobacteria	Gammaproteobacteria	Alteromonadales	Moritellaceae	Unclassified
OTU0473	0	2	0	2	0	0	0	9	1	5	1	0		OTU0473	20	0	5.74081e-06	0	5.70651e-06	0	0	0	2.57316e-05	2.84314e-06	1.42449e-05	2.83999e-06	0	Unclassified	Unclassified	Unclassified	Unclassified	Unclassified
OTU0474	0	1	5	0	8	0	0	6	1	0	0	0		OTU0474	21	0	2.8704e-06	1.42999e-05	0	2.28545e-05	0	0	1.71544e-05	2.84314e-06	0	0	0	Bacteroidetes	Bacteroidia	Bacteroidales	Rikenellaceae	Unclassified
OTU0475	0	2	9	3	1	3	0	2	0	0	0	0		OTU0475	20	0	5.74081e-06	2.57398e-05	8.55976e-06	2.85681e-06	8.54445e-06	0	5.71813e-06	0	0	0	0	Bacteroidetes	Bacteroidia	Bacteroidales	Unclassified	Unclassified
OTU0476	0	0	2	1	0	0	0	4	0	10	0	0		OTU0476	17	0	0	5.71996e-06	2.85325e-06	0	0	0	1.14363e-05	0	2.84899e-05	0	0	Proteobacteria	Deltaproteobacteria	Desulfovibrionales	Desulfovibrionaceae	Desulfovibrio
OTU0478	0	1	0	0	0	0	0	15	5	0	0	0		OTU0478	21	0	2.8704e-06	0	0	0	0	0	4.28859e-05	1.42157e-05	0	0	0	Unclassified	Unclassified	Unclassified	Unclassified	Unclassified
OTU0479	0	0	14	3	1	1	0	0	0	0	0	0		OTU0479	19	0	0	4.00397e-05	8.55976e-06	2.85681e-06	2.84815e-06	0	0	0	0	0	0	Firmicutes	Clostridia	Clostridiales	Unclassified	Unclassified
OTU0481	0	2	7	1	4	4	0	0	1	0	0	0		OTU0481	19	0	5.74081e-06	2.00198e-05	2.85325e-06	1.14272e-05	1.13926e-05	0	0	2.84314e-06	0	0	0	Bacteroidetes	Unclassified	Unclassified	Unclassified	Unclassified
OTU0482	0	5	0	0	0	2	9	0	1	1	5	0		OTU0482	23	0	1.4352e-05	0	0	0	5.6963e-06	2.55518e-05	0	2.84314e-06	2.84899e-06	1.41999e-05	0	Proteobacteria	Gammaproteobacteria	Vibrionales	Vibrionaceae	Unclassified
OTU0483	0	12	1	0	5	0	0	0	0	0	0	0		OTU0483	18	0	3.44448e-05	2.85998e-06	0	1.4284e-05	0	0	0	0	0	0	0	Firmicutes	Erysipelotrichia	Erysipelotrichales	Erysipelotrichaceae	Dielma
OTU0485	0	2	7	0	8	2	0	2	0	0	0	0		OTU0485	21	0	5.74081e-06	2.00198e-05	0	2.28545e-05	5.6963e-06	0	5.71813e-06	0	0	0	0	Bacteroidetes	Bacteroidia	Bacteroidales	Unclassified	Unclassified
OTU0486	0	9	3	3	0	1	0	1	0	0	0	0		OTU0486	17	0	2.58336e-05	8.57993e-06	8.55976e-06	0	2.84815e-06	0	2.85906e-06	0	0	0	0	Bacteroidetes	Bacteroidia	Bacteroidales	Unclassified	Unclassified
OTU0488	0	9	1	3	0	0	0	0	0	0	1	4		OTU0488	18	0	2.58336e-05	2.85998e-06	8.55976e-06	0	0	0	0	0	0	2.83999e-06	1.13734e-05	Proteobacteria	Gammaproteobacteria	Vibrionales	Vibrionaceae	Photobacterium
OTU0489	0	13	0	0	2	0	0	0	1	0	1	0		OTU0489	17	0	3.73153e-05	0	0	5.71362e-06	0	0	0	2.84314e-06	0	2.83999e-06	0	Unclassified	Unclassified	Unclassified	Unclassified	Unclassified
OTU0490	0	0	13	5	0	0	0	0	0	0	0	0		OTU0490	18	0	0	3.71797e-05	1.42663e-05	0	0	0	0	0	0	0	0	Proteobacteria	Gammaproteobacteria	Vibrionales	Vibrionaceae	Unclassified
OTU0491	0	5	2	8	3	1	0	0	0	0	0	0		OTU0491	19	0	1.4352e-05	5.71996e-06	2.2826e-05	8.57042e-06	2.84815e-06	0	0	0	0	0	0	Bacteroidetes	Unclassified	Unclassified	Unclassified	Unclassified
OTU0492	0	8	1	0	11	0	0	0	0	0	0	0		OTU0492	20	0	2.29632e-05	2.85998e-06	0	3.14249e-05	0	0	0	0	0	0	0	Firmicutes	Unclassified	Unclassified	Unclassified	Unclassified
OTU0493	0	1	0	0	0	6	0	0	0	0	0	17		OTU0493	24	0	2.8704e-06	0	0	0	1.70889e-05	0	0	0	0	0	4.83369e-05	Proteobacteria	Epsilonproteobacteria	Campylobacterales	Campylobacteraceae	Arcobacter
OTU0494	0	4	10	1	0	0	0	3	0	0	0	0		OTU0494	18	0	1.14816e-05	2.85998e-05	2.85325e-06	0	0	0	8.57719e-06	0	0	0	0	Bacteroidetes	Bacteroidia	Bacteroidales	Rikenellaceae	Rikenella
OTU0495	0	10	0	3	1	1	0	2	0	0	0	0		OTU0495	17	0	2.8704e-05	0	8.55976e-06	2.85681e-06	2.84815e-06	0	5.71813e-06	0	0	0	0	Firmicutes	Clostridia	Clostridiales	Ruminococcaceae	Unclassified
OTU0496	0	6	4	1	7	1	0	0	0	0	0	0		OTU0496	19	0	1.72224e-05	1.14399e-05	2.85325e-06	1.99977e-05	2.84815e-06	0	0	0	0	0	0	Bacteroidetes	Bacteroidia	Bacteroidales	Unclassified	Unclassified
OTU0498	0	1	0	1	0	0	0	5	5	5	1	0		OTU0498	18	0	2.8704e-06	0	2.85325e-06	0	0	0	1.42953e-05	1.42157e-05	1.42449e-05	2.83999e-06	0	Unclassified	Unclassified	Unclassified	Unclassified	Unclassified
OTU0500	0	2	0	15	1	0	0	1	0	0	0	0		OTU0500	19	0	5.74081e-06	0	4.27988e-05	2.85681e-06	0	0	2.85906e-06	0	0	0	0	Firmicutes	Clostridia	Clostridiales	Unclassified	Unclassified
OTU0501	0	11	0	0	7	0	0	0	0	0	0	0		OTU0501	18	0	3.15744e-05	0	0	1.99977e-05	0	0	0	0	0	0	0	Firmicutes	Erysipelotrichia	Erysipelotrichales	Erysipelotrichaceae	Dielma
OTU0503	0	11	1	0	0	0	1	0	0	2	0	0		OTU0503	15	0	3.15744e-05	2.85998e-06	0	0	0	2.83909e-06	0	0	5.69797e-06	0	0	Proteobacteria	Unclassified	Unclassified	Unclassified	Unclassified
OTU0504	0	2	7	7	0	0	0	0	0	1	0	2		OTU0504	19	0	5.74081e-06	2.00198e-05	1.99728e-05	0	0	0	0	0	2.84899e-06	0	5.6867e-06	Proteobacteria	Gammaproteobacteria	Unclassified	Unclassified	Unclassified
OTU0505	0	6	1	1	9	0	0	1	0	0	0	0		OTU0505	18	0	1.72224e-05	2.85998e-06	2.85325e-06	2.57113e-05	0	0	2.85906e-06	0	0	0	0	Firmicutes	Erysipelotrichia	Erysipelotrichales	Erysipelotrichaceae	Unclassified
OTU0507	0	0	0	3	0	0	0	8	3	4	0	0		OTU0507	18	0	0	0	8.55976e-06	0	0	0	2.28725e-05	8.52942e-06	1.13959e-05	0	0	Unclassified	Unclassified	Unclassified	Unclassified	Unclassified
OTU0510	0	12	0	2	0	0	0	2	0	0	0	0		OTU0510	16	0	3.44448e-05	0	5.70651e-06	0	0	0	5.71813e-06	0	0	0	0	Firmicutes	Clostridia	Clostridiales	Unclassified	Unclassified
OTU0511	0	2	0	14	0	1	0	0	0	0	0	0		OTU0511	17	0	5.74081e-06	0	3.99456e-05	0	2.84815e-06	0	0	0	0	0	0	Verrucomicrobia	Verrucomicrobiae	Verrucomicrobiales	Verrucomicrobiaceae	Akkermansia
OTU0512	0	3	5	3	0	0	0	1	0	3	1	1		OTU0512	17	0	8.61121e-06	1.42999e-05	8.55976e-06	0	0	0	2.85906e-06	0	8.54696e-06	2.83999e-06	2.84335e-06	Proteobacteria	Gammaproteobacteria	Vibrionales	Vibrionaceae	Unclassified
OTU0513	0	0	0	7	0	1	0	1	0	6	0	1		OTU0513	16	0	0	0	1.99728e-05	0	2.84815e-06	0	2.85906e-06	0	1.70939e-05	0	2.84335e-06	Proteobacteria	Unclassified	Unclassified	Unclassified	Unclassified
OTU0514	0	3	0	0	0	0	0	15	2	0	0	0		OTU0514	20	0	8.61121e-06	0	0	0	0	0	4.28859e-05	5.68628e-06	0	0	0	Unclassified	Unclassified	Unclassified	Unclassified	Unclassified
OTU0517	0	1	1	7	0	0	0	3	3	2	0	1		OTU0517	18	0	2.8704e-06	2.85998e-06	1.99728e-05	0	0	0	8.57719e-06	8.52942e-06	5.69797e-06	0	2.84335e-06	Proteobacteria	Gammaproteobacteria	Vibrionales	Vibrionaceae	Unclassified
OTU0519	0	5	1	0	14	0	0	0	0	0	0	0		OTU0519	20	0	1.4352e-05	2.85998e-06	0	3.99953e-05	0	0	0	0	0	0	0	Firmicutes	Erysipelotrichia	Erysipelotrichales	Erysipelotrichaceae	Dielma
OTU0520	0	7	0	0	10	1	0	0	0	0	0	0		OTU0520	18	0	2.00928e-05	0	0	2.85681e-05	2.84815e-06	0	0	0	0	0	0	Firmicutes	Unclassified	Unclassified	Unclassified	Unclassified
OTU0521	0	5	0	11	0	0	0	0	0	0	0	0		OTU0521	16	0	1.4352e-05	0	3.13858e-05	0	0	0	0	0	0	0	0	Proteobacteria	Gammaproteobacteria	Unclassified	Unclassified	Unclassified
OTU0522	0	1	0	0	0	0	0	5	8	3	0	0		OTU0522	17	0	2.8704e-06	0	0	0	0	0	1.42953e-05	2.27451e-05	8.54696e-06	0	0	Unclassified	Unclassified	Unclassified	Unclassified	Unclassified
OTU0523	0	8	0	0	10	0	0	0	0	0	0	0		OTU0523	18	0	2.29632e-05	0	0	2.85681e-05	0	0	0	0	0	0	0	Firmicutes	Erysipelotrichia	Erysipelotrichales	Erysipelotrichaceae	Dielma
OTU0524	0	5	0	0	9	0	0	4	0	0	0	0		OTU0524	18	0	1.4352e-05	0	0	2.57113e-05	0	0	1.14363e-05	0	0	0	0	Firmicutes	Erysipelotrichia	Erysipelotrichales	Erysipelotrichaceae	Unclassified
OTU0525	0	8	7	1	0	0	0	0	0	0	0	0		OTU0525	16	0	2.29632e-05	2.00198e-05	2.85325e-06	0	0	0	0	0	0	0	0	Proteobacteria	Gammaproteobacteria	Unclassified	Unclassified	Unclassified
OTU0526	0	10	0	0	6	0	0	0	0	0	0	0		OTU0526	16	0	2.8704e-05	0	0	1.71408e-05	0	0	0	0	0	0	0	Firmicutes	Erysipelotrichia	Erysipelotrichales	Erysipelotrichaceae	Dielma
OTU0528	0	1	5	6	0	0	0	0	3	1	0	0		OTU0528	16	0	2.8704e-06	1.42999e-05	1.71195e-05	0	0	0	0	8.52942e-06	2.84899e-06	0	0	Proteobacteria	Gammaproteobacteria	Vibrionales	Vibrionaceae	Unclassified
OTU0529	0	0	3	3	0	0	0	3	3	4	0	0		OTU0529	16	0	0	8.57993e-06	8.55976e-06	0	0	0	8.57719e-06	8.52942e-06	1.13959e-05	0	0	Spirochaetae	Spirochaetes	Spirochaetales	Brevinemataceae	Brevinema
OTU0531	1	0	0	3	0	1	9	0	1	0	0	7		OTU0531	22	2.84533e-06	0	0	8.55976e-06	0	2.84815e-06	2.55518e-05	0	2.84314e-06	0	0	1.99034e-05	Proteobacteria	Gammaproteobacteria	Vibrionales	Vibrionaceae	Unclassified
OTU0532	0	10	1	0	5	0	0	0	0	0	0	0		OTU0532	16	0	2.8704e-05	2.85998e-06	0	1.4284e-05	0	0	0	0	0	0	0	Firmicutes	Erysipelotrichia	Erysipelotrichales	Erysipelotrichaceae	Dielma
OTU0533	0	1	5	0	11	1	0	1	0	0	0	0		OTU0533	19	0	2.8704e-06	1.42999e-05	0	3.14249e-05	2.84815e-06	0	2.85906e-06	0	0	0	0	Bacteroidetes	Bacteroidia	Bacteroidales	Porphyromonadaceae	Unclassified
OTU0534	0	9	1	1	1	1	0	3	0	0	0	0		OTU0534	16	0	2.58336e-05	2.85998e-06	2.85325e-06	2.85681e-06	2.84815e-06	0	8.57719e-06	0	0	0	0	Bacteroidetes	Bacteroidia	Bacteroidales	Rikenellaceae	Rikenella
OTU0535	1	6	3	0	4	3	0	0	0	0	0	0		OTU0535	17	2.84533e-06	1.72224e-05	8.57993e-06	0	1.14272e-05	8.54445e-06	0	0	0	0	0	0	Bacteroidetes	Bacteroidia	Bacteroidales	Porphyromonadaceae	Unclassified
OTU0536	0	1	2	0	7	0	0	10	0	0	0	0		OTU0536	20	0	2.8704e-06	5.71996e-06	0	1.99977e-05	0	0	2.85906e-05	0	0	0	0	Bacteroidetes	Bacteroidia	Bacteroidales	Unclassified	Unclassified
OTU0537	9	0	0	0	0	3	0	0	0	0	0	7		OTU0537	19	2.5608e-05	0	0	0	0	8.54445e-06	0	0	0	0	0	1.99034e-05	Proteobacteria	Gammaproteobacteria	Vibrionales	Vibrionaceae	Aliivibrio
OTU0538	0	4	8	0	3	1	0	1	0	0	0	0		OTU0538	17	0	1.14816e-05	2.28798e-05	0	8.57042e-06	2.84815e-06	0	2.85906e-06	0	0	0	0	Bacteroidetes	Bacteroidia	Bacteroidales	Rikenellaceae	Alistipes
OTU0540	0	3	12	0	0	0	0	0	0	0	0	0		OTU0540	15	0	8.61121e-06	3.43197e-05	0	0	0	0	0	0	0	0	0	Bacteroidetes	Bacteroidia	Bacteroidales	Unclassified	Unclassified
OTU0542	0	0	0	2	0	0	1	3	0	0	5	12		OTU0542	23	0	0	0	5.70651e-06	0	0	2.83909e-06	8.57719e-06	0	0	1.41999e-05	3.41202e-05	Proteobacteria	Gammaproteobacteria	Unclassified	Unclassified	Unclassified
OTU0543	0	0	1	0	0	0	0	0	3	4	10	1		OTU0543	19	0	0	2.85998e-06	0	0	0	0	0	8.52942e-06	1.13959e-05	2.83999e-05	2.84335e-06	Spirochaetae	Spirochaetes	Spirochaetales	Brevinemataceae	Brevinema
OTU0544	0	10	0	0	6	0	0	0	0	0	0	0		OTU0544	16	0	2.8704e-05	0	0	1.71408e-05	0	0	0	0	0	0	0	Firmicutes	Erysipelotrichia	Erysipelotrichales	Erysipelotrichaceae	Unclassified
OTU0546	0	5	0	0	13	0	0	0	0	0	0	0		OTU0546	18	0	1.4352e-05	0	0	3.71385e-05	0	0	0	0	0	0	0	Firmicutes	Erysipelotrichia	Erysipelotrichales	Erysipelotrichaceae	Dielma
OTU0550	0	4	4	1	4	3	0	0	0	0	0	0		OTU0550	16	0	1.14816e-05	1.14399e-05	2.85325e-06	1.14272e-05	8.54445e-06	0	0	0	0	0	0	Bacteroidetes	Unclassified	Unclassified	Unclassified	Unclassified
OTU0551	1	4	0	8	0	1	0	0	0	0	0	0		OTU0551	14	2.84533e-06	1.14816e-05	0	2.2826e-05	0	2.84815e-06	0	0	0	0	0	0	Proteobacteria	Gammaproteobacteria	Unclassified	Unclassified	Unclassified
OTU0552	0	0	0	0	0	0	0	0	0	0	21	2		OTU0552	23	0	0	0	0	0	0	0	0	0	0	5.96398e-05	5.6867e-06	Fusobacteria	Fusobacteriia	Fusobacteriales	Fusobacteriaceae	Propionigenium
OTU0553	0	4	8	0	2	0	0	2	0	0	0	0		OTU0553	16	0	1.14816e-05	2.28798e-05	0	5.71362e-06	0	0	5.71813e-06	0	0	0	0	Bacteroidetes	Bacteroidia	Bacteroidales	Rikenellaceae	Rikenella
OTU0555	3	0	0	1	0	1	0	0	0	1	0	15		OTU0555	21	8.53599e-06	0	0	2.85325e-06	0	2.84815e-06	0	0	0	2.84899e-06	0	4.26502e-05	Proteobacteria	Gammaproteobacteria	Unclassified	Unclassified	Unclassified
OTU0557	0	1	1	5	0	0	0	0	0	1	0	10		OTU0557	18	0	2.8704e-06	2.85998e-06	1.42663e-05	0	0	0	0	0	2.84899e-06	0	2.84335e-05	Proteobacteria	Gammaproteobacteria	Unclassified	Unclassified	Unclassified
OTU0559	0	0	12	1	2	0	0	0	0	0	0	0		OTU0559	15	0	0	3.43197e-05	2.85325e-06	5.71362e-06	0	0	0	0	0	0	0	Firmicutes	Clostridia	Clostridiales	Ruminococcaceae	Unclassified
OTU0560	3	0	3	6	0	1	0	1	0	0	0	3		OTU0560	17	8.53599e-06	0	8.57993e-06	1.71195e-05	0	2.84815e-06	0	2.85906e-06	0	0	0	8.53005e-06	Proteobacteria	Gammaproteobacteria	Unclassified	Unclassified	Unclassified
OTU0561	0	2	2	7	0	1	0	4	0	0	0	0		OTU0561	16	0	5.74081e-06	5.71996e-06	1.99728e-05	0	2.84815e-06	0	1.14363e-05	0	0	0	0	Firmicutes	Clostridia	Clostridiales	Clostridiales_vadinBB60_group	Unclassified
OTU0562	0	1	0	6	0	0	0	0	1	1	5	3		OTU0562	17	0	2.8704e-06	0	1.71195e-05	0	0	0	0	2.84314e-06	2.84899e-06	1.41999e-05	8.53005e-06	Proteobacteria	Gammaproteobacteria	Vibrionales	Vibrionaceae	Unclassified
OTU0565	0	1	0	0	0	0	0	9	1	4	0	1		OTU0565	16	0	2.8704e-06	0	0	0	0	0	2.57316e-05	2.84314e-06	1.13959e-05	0	2.84335e-06	Unclassified	Unclassified	Unclassified	Unclassified	Unclassified
OTU0566	0	2	12	0	1	0	0	0	0	0	0	0		OTU0566	15	0	5.74081e-06	3.43197e-05	0	2.85681e-06	0	0	0	0	0	0	0	Bacteroidetes	Bacteroidia	Bacteroidales	Rikenellaceae	Rikenella
OTU0567	0	2	9	3	0	0	0	2	1	0	0	0		OTU0567	17	0	5.74081e-06	2.57398e-05	8.55976e-06	0	0	0	5.71813e-06	2.84314e-06	0	0	0	Proteobacteria	Gammaproteobacteria	Unclassified	Unclassified	Unclassified
OTU0568	0	1	0	1	0	0	0	8	1	4	1	0		OTU0568	16	0	2.8704e-06	0	2.85325e-06	0	0	0	2.28725e-05	2.84314e-06	1.13959e-05	2.83999e-06	0	Unclassified	Unclassified	Unclassified	Unclassified	Unclassified
OTU0570	0	0	0	0	0	0	0	6	6	2	2	0		OTU0570	16	0	0	0	0	0	0	0	1.71544e-05	1.70588e-05	5.69797e-06	5.67998e-06	0	Unclassified	Unclassified	Unclassified	Unclassified	Unclassified
OTU0571	0	2	0	0	16	0	0	0	0	0	0	0		OTU0571	18	0	5.74081e-06	0	0	4.57089e-05	0	0	0	0	0	0	0	Firmicutes	Clostridia	Clostridiales	Ruminococcaceae	Unclassified
OTU0573	0	0	3	1	0	0	0	14	0	0	0	0		OTU0573	18	0	0	8.57993e-06	2.85325e-06	0	0	0	4.00269e-05	0	0	0	0	Firmicutes	Clostridia	Clostridiales	Ruminococcaceae	Unclassified
OTU0574	0	1	7	0	8	0	0	0	0	0	0	0		OTU0574	16	0	2.8704e-06	2.00198e-05	0	2.28545e-05	0	0	0	0	0	0	0	Firmicutes	Clostridia	Clostridiales	Unclassified	Unclassified
OTU0575	1	0	0	1	0	3	1	1	0	0	0	13		OTU0575	20	2.84533e-06	0	0	2.85325e-06	0	8.54445e-06	2.83909e-06	2.85906e-06	0	0	0	3.69635e-05	Proteobacteria	Gammaproteobacteria	Vibrionales	Vibrionaceae	Unclassified
OTU0577	0	4	5	2	3	0	0	0	1	0	0	0		OTU0577	15	0	1.14816e-05	1.42999e-05	5.70651e-06	8.57042e-06	0	0	0	2.84314e-06	0	0	0	Bacteroidetes	Bacteroidia	Bacteroidales	Rikenellaceae	Rikenella
OTU0578	1	0	0	9	0	0	0	0	1	0	0	4		OTU0578	15	2.84533e-06	0	0	2.56793e-05	0	0	0	0	2.84314e-06	0	0	1.13734e-05	Proteobacteria	Gammaproteobacteria	Unclassified	Unclassified	Unclassified
OTU0579	0	0	0	3	0	0	0	0	0	9	0	0		OTU0579	12	0	0	0	8.55976e-06	0	0	0	0	0	2.56409e-05	0	0	Proteobacteria	Deltaproteobacteria	Desulfovibrionales	Desulfovibrionaceae	Desulfovibrio
OTU0581	0	1	9	3	0	0	0	0	0	0	0	1		OTU0581	14	0	2.8704e-06	2.57398e-05	8.55976e-06	0	0	0	0	0	0	0	2.84335e-06	Firmicutes	Clostridia	Clostridiales	Ruminococcaceae	Unclassified
OTU0583	0	0	0	0	7	7	0	0	0	0	1	0		OTU0583	15	0	0	0	0	1.99977e-05	1.99371e-05	0	0	0	0	2.83999e-06	0	Fusobacteria	Fusobacteriia	Fusobacteriales	Hados.Sed.Eubac.3	Unclassified
OTU0584	0	3	5	2	0	1	0	1	0	0	0	2		OTU0584	14	0	8.61121e-06	1.42999e-05	5.70651e-06	0	2.84815e-06	0	2.85906e-06	0	0	0	5.6867e-06	Proteobacteria	Gammaproteobacteria	Vibrionales	Vibrionaceae	Unclassified
OTU0585	0	1	12	0	2	0	0	0	0	0	0	0		OTU0585	15	0	2.8704e-06	3.43197e-05	0	5.71362e-06	0	0	0	0	0	0	0	Fusobacteria	Fusobacteriia	Fusobacteriales	Unclassified	Unclassified
OTU0587	4	0	0	1	0	5	0	0	0	0	0	6		OTU0587	16	1.13813e-05	0	0	2.85325e-06	0	1.42408e-05	0	0	0	0	0	1.70601e-05	Proteobacteria	Gammaproteobacteria	Vibrionales	Vibrionaceae	Unclassified
OTU0588	0	1	7	2	2	1	0	0	2	0	0	0		OTU0588	15	0	2.8704e-06	2.00198e-05	5.70651e-06	5.71362e-06	2.84815e-06	0	0	5.68628e-06	0	0	0	Bacteroidetes	Bacteroidia	Bacteroidales	Unclassified	Unclassified
OTU0591	0	2	0	1	3	1	0	7	1	0	0	0		OTU0591	15	0	5.74081e-06	0	2.85325e-06	8.57042e-06	2.84815e-06	0	2.00134e-05	2.84314e-06	0	0	0	Firmicutes	Erysipelotrichia	Erysipelotrichales	Erysipelotrichaceae	[Anaerorhabdus]_furcosa_group
OTU0592	8	0	0	1	0	3	0	0	0	0	0	3		OTU0592	15	2.27626e-05	0	0	2.85325e-06	0	8.54445e-06	0	0	0	0	0	8.53005e-06	Proteobacteria	Gammaproteobacteria	Vibrionales	Vibrionaceae	Unclassified
OTU0593	0	4	0	0	0	0	0	4	2	3	0	0		OTU0593	13	0	1.14816e-05	0	0	0	0	0	1.14363e-05	5.68628e-06	8.54696e-06	0	0	Unclassified	Unclassified	Unclassified	Unclassified	Unclassified
OTU0594	4	0	0	0	0	9	0	0	0	0	0	0		OTU0594	13	1.13813e-05	0	0	0	0	2.56334e-05	0	0	0	0	0	0	Proteobacteria	Gammaproteobacteria	Vibrionales	Vibrionaceae	Unclassified
OTU0595	0	8	0	0	0	0	0	5	0	0	0	0		OTU0595	13	0	2.29632e-05	0	0	0	0	0	1.42953e-05	0	0	0	0	Unclassified	Unclassified	Unclassified	Unclassified	Unclassified
OTU0601	0	3	2	5	0	0	0	0	0	1	0	1		OTU0601	12	0	8.61121e-06	5.71996e-06	1.42663e-05	0	0	0	0	0	2.84899e-06	0	2.84335e-06	Proteobacteria	Gammaproteobacteria	Vibrionales	Vibrionaceae	Unclassified
OTU0602	0	2	3	0	11	0	0	0	0	0	0	0		OTU0602	16	0	5.74081e-06	8.57993e-06	0	3.14249e-05	0	0	0	0	0	0	0	Firmicutes	Erysipelotrichia	Erysipelotrichales	Erysipelotrichaceae	Dielma
OTU0603	0	0	0	0	0	0	0	10	0	4	0	0		OTU0603	14	0	0	0	0	0	0	0	2.85906e-05	0	1.13959e-05	0	0	Unclassified	Unclassified	Unclassified	Unclassified	Unclassified
OTU0606	3	1	1	1	2	1	1	3	0	0	0	3		OTU0606	16	8.53599e-06	2.8704e-06	2.85998e-06	2.85325e-06	5.71362e-06	2.84815e-06	2.83909e-06	8.57719e-06	0	0	0	8.53005e-06	Proteobacteria	Betaproteobacteria	Burkholderiales	Alcaligenaceae	Bordetella
OTU0607	0	1	0	1	0	0	0	0	3	3	5	0		OTU0607	13	0	2.8704e-06	0	2.85325e-06	0	0	0	0	8.52942e-06	8.54696e-06	1.41999e-05	0	Unclassified	Unclassified	Unclassified	Unclassified	Unclassified
OTU0609	0	2	8	1	2	0	0	0	0	0	0	0		OTU0609	13	0	5.74081e-06	2.28798e-05	2.85325e-06	5.71362e-06	0	0	0	0	0	0	0	Firmicutes	Clostridia	Clostridiales	Lachnospiraceae	Unclassified
OTU0610	0	3	1	2	0	0	0	3	3	1	0	0		OTU0610	13	0	8.61121e-06	2.85998e-06	5.70651e-06	0	0	0	8.57719e-06	8.52942e-06	2.84899e-06	0	0	Unclassified	Unclassified	Unclassified	Unclassified	Unclassified
OTU0611	0	5	1	0	7	1	0	0	0	0	0	0		OTU0611	14	0	1.4352e-05	2.85998e-06	0	1.99977e-05	2.84815e-06	0	0	0	0	0	0	Firmicutes	Clostridia	Clostridiales	Ruminococcaceae	Unclassified
OTU0612	0	5	1	3	0	0	3	0	0	0	0	1		OTU0612	13	0	1.4352e-05	2.85998e-06	8.55976e-06	0	0	8.51726e-06	0	0	0	0	2.84335e-06	Proteobacteria	Gammaproteobacteria	Vibrionales	Vibrionaceae	Unclassified
OTU0613	10	0	0	0	0	0	0	0	2	0	0	1		OTU0613	13	2.84533e-05	0	0	0	0	0	0	0	5.68628e-06	0	0	2.84335e-06	Unclassified	Unclassified	Unclassified	Unclassified	Unclassified
OTU0614	0	0	8	0	0	0	0	7	0	0	0	0		OTU0614	15	0	0	2.28798e-05	0	0	0	0	2.00134e-05	0	0	0	0	Bacteroidetes	Bacteroidia	Bacteroidales	Rikenellaceae	Unclassified
OTU0615	8	0	0	0	0	0	0	0	0	0	0	8		OTU0615	16	2.27626e-05	0	0	0	0	0	0	0	0	0	0	2.27468e-05	Proteobacteria	Gammaproteobacteria	Unclassified	Unclassified	Unclassified
OTU0616	0	0	0	0	0	0	0	3	0	8	0	0		OTU0616	11	0	0	0	0	0	0	0	8.57719e-06	0	2.27919e-05	0	0	Spirochaetae	Spirochaetes	Spirochaetales	Brachyspiraceae	Brachyspira
OTU0617	1	7	0	1	0	1	0	3	0	0	0	0		OTU0617	13	2.84533e-06	2.00928e-05	0	2.85325e-06	0	2.84815e-06	0	8.57719e-06	0	0	0	0	Firmicutes	Clostridia	Clostridiales	Ruminococcaceae	Unclassified
OTU0619	0	7	3	1	0	0	0	0	0	0	0	0		OTU0619	11	0	2.00928e-05	8.57993e-06	2.85325e-06	0	0	0	0	0	0	0	0	Firmicutes	Clostridia	Clostridiales	Ruminococcaceae	Unclassified
OTU0620	0	1	0	0	3	0	0	9	0	1	0	0		OTU0620	14	0	2.8704e-06	0	0	8.57042e-06	0	0	2.57316e-05	0	2.84899e-06	0	0	Proteobacteria	Unclassified	Unclassified	Unclassified	Unclassified
OTU0621	0	4	0	2	0	0	0	0	0	4	0	0		OTU0621	10	0	1.14816e-05	0	5.70651e-06	0	0	0	0	0	1.13959e-05	0	0	Proteobacteria	Gammaproteobacteria	Vibrionales	Vibrionaceae	Unclassified
OTU0622	0	3	4	0	2	2	0	1	0	0	0	0		OTU0622	12	0	8.61121e-06	1.14399e-05	0	5.71362e-06	5.6963e-06	0	2.85906e-06	0	0	0	0	Bacteroidetes	Bacteroidia	Bacteroidales	Porphyromonadaceae	Macellibacteroides
OTU0623	0	4	5	0	0	3	0	0	0	0	0	0		OTU0623	12	0	1.14816e-05	1.42999e-05	0	0	8.54445e-06	0	0	0	0	0	0	Bacteroidetes	Bacteroidia	Bacteroidales	Rikenellaceae	Alistipes
OTU0626	0	0	0	1	0	4	8	0	1	0	0	3		OTU0626	17	0	0	0	2.85325e-06	0	1.13926e-05	2.27127e-05	0	2.84314e-06	0	0	8.53005e-06	Proteobacteria	Gammaproteobacteria	Vibrionales	Vibrionaceae	Unclassified
OTU0627	0	8	2	0	0	0	0	1	0	0	0	0		OTU0627	11	0	2.29632e-05	5.71996e-06	0	0	0	0	2.85906e-06	0	0	0	0	Proteobacteria	Gammaproteobacteria	Vibrionales	Vibrionaceae	Unclassified
OTU0628	0	1	0	0	0	0	0	3	0	7	0	0		OTU0628	11	0	2.8704e-06	0	0	0	0	0	8.57719e-06	0	1.99429e-05	0	0	Spirochaetae	Spirochaetes	Spirochaetales	Brachyspiraceae	Brachyspira
OTU0629	0	5	0	4	0	0	0	0	1	0	0	1		OTU0629	11	0	1.4352e-05	0	1.1413e-05	0	0	0	0	2.84314e-06	0	0	2.84335e-06	Proteobacteria	Gammaproteobacteria	Unclassified	Unclassified	Unclassified
OTU0630	0	4	5	0	3	0	0	1	0	0	0	0		OTU0630	13	0	1.14816e-05	1.42999e-05	0	8.57042e-06	0	0	2.85906e-06	0	0	0	0	Bacteroidetes	Bacteroidia	Bacteroidales	Rikenellaceae	Rikenella
OTU0631	0	1	0	6	0	0	0	0	3	2	0	0		OTU0631	12	0	2.8704e-06	0	1.71195e-05	0	0	0	0	8.52942e-06	5.69797e-06	0	0	Firmicutes	Clostridia	Clostridiales	Ruminococcaceae	Hydrogenoanaerobacterium
OTU0633	2	0	0	1	0	9	0	0	0	0	1	0		OTU0633	13	5.69066e-06	0	0	2.85325e-06	0	2.56334e-05	0	0	0	0	2.83999e-06	0	Fusobacteria	Fusobacteriia	Fusobacteriales	Hados.Sed.Eubac.3	Unclassified
OTU0636	1	0	2	3	0	0	0	0	0	0	0	10		OTU0636	16	2.84533e-06	0	5.71996e-06	8.55976e-06	0	0	0	0	0	0	0	2.84335e-05	Proteobacteria	Gammaproteobacteria	Alteromonadales	Unclassified	Unclassified
OTU0639	0	3	2	1	6	0	0	0	1	0	0	0		OTU0639	13	0	8.61121e-06	5.71996e-06	2.85325e-06	1.71408e-05	0	0	0	2.84314e-06	0	0	0	Bacteroidetes	Bacteroidia	Bacteroidales	Porphyromonadaceae	Unclassified
OTU0641	0	1	0	1	0	0	0	7	5	0	0	0		OTU0641	14	0	2.8704e-06	0	2.85325e-06	0	0	0	2.00134e-05	1.42157e-05	0	0	0	Unclassified	Unclassified	Unclassified	Unclassified	Unclassified
OTU0642	0	4	5	1	1	1	0	1	0	0	0	0		OTU0642	13	0	1.14816e-05	1.42999e-05	2.85325e-06	2.85681e-06	2.84815e-06	0	2.85906e-06	0	0	0	0	Bacteroidetes	Bacteroidia	Bacteroidales	Rikenellaceae	Unclassified
OTU0643	1	6	0	1	1	0	1	2	0	0	0	1		OTU0643	13	2.84533e-06	1.72224e-05	0	2.85325e-06	2.85681e-06	0	2.83909e-06	5.71813e-06	0	0	0	2.84335e-06	Unclassified	Unclassified	Unclassified	Unclassified	Unclassified
OTU0646	0	5	0	5	0	1	0	0	0	0	0	0		OTU0646	11	0	1.4352e-05	0	1.42663e-05	0	2.84815e-06	0	0	0	0	0	0	Bacteroidetes	Bacteroidia	Bacteroidales	Rikenellaceae	Alistipes
OTU0647	0	6	0	0	0	0	0	6	0	0	0	0		OTU0647	12	0	1.72224e-05	0	0	0	0	0	1.71544e-05	0	0	0	0	Unclassified	Unclassified	Unclassified	Unclassified	Unclassified
OTU0648	0	1	9	0	0	0	0	2	0	0	0	0		OTU0648	12	0	2.8704e-06	2.57398e-05	0	0	0	0	5.71813e-06	0	0	0	0	Firmicutes	Clostridia	Clostridiales	Ruminococcaceae	Unclassified
OTU0649	0	1	0	0	0	0	0	10	1	2	0	0		OTU0649	14	0	2.8704e-06	0	0	0	0	0	2.85906e-05	2.84314e-06	5.69797e-06	0	0	Unclassified	Unclassified	Unclassified	Unclassified	Unclassified
OTU0650	0	1	0	0	0	0	0	7	1	3	1	0		OTU0650	13	0	2.8704e-06	0	0	0	0	0	2.00134e-05	2.84314e-06	8.54696e-06	2.83999e-06	0	Unclassified	Unclassified	Unclassified	Unclassified	Unclassified
OTU0651	0	1	6	0	1	0	0	0	0	0	0	6		OTU0651	14	0	2.8704e-06	1.71599e-05	0	2.85681e-06	0	0	0	0	0	0	1.70601e-05	Proteobacteria	Gammaproteobacteria	Unclassified	Unclassified	Unclassified
OTU0652	0	2	3	0	2	3	0	3	0	0	0	0		OTU0652	13	0	5.74081e-06	8.57993e-06	0	5.71362e-06	8.54445e-06	0	8.57719e-06	0	0	0	0	Bacteroidetes	Unclassified	Unclassified	Unclassified	Unclassified
OTU0654	0	5	0	0	8	0	0	0	0	0	0	0		OTU0654	13	0	1.4352e-05	0	0	2.28545e-05	0	0	0	0	0	0	0	Firmicutes	Erysipelotrichia	Erysipelotrichales	Erysipelotrichaceae	Unclassified
OTU0655	0	5	6	0	0	0	0	0	0	0	0	0		OTU0655	11	0	1.4352e-05	1.71599e-05	0	0	0	0	0	0	0	0	0	Bacteroidetes	Bacteroidia	Bacteroidales	Rikenellaceae	Rikenella
OTU0656	0	2	0	0	8	0	0	3	0	0	0	0		OTU0656	13	0	5.74081e-06	0	0	2.28545e-05	0	0	8.57719e-06	0	0	0	0	Firmicutes	Erysipelotrichia	Erysipelotrichales	Erysipelotrichaceae	Unclassified
OTU0657	0	1	0	0	0	0	0	0	6	3	1	0		OTU0657	11	0	2.8704e-06	0	0	0	0	0	0	1.70588e-05	8.54696e-06	2.83999e-06	0	Spirochaetae	Spirochaetes	Spirochaetales	Brevinemataceae	Brevinema
OTU0660	0	6	3	0	0	0	0	1	0	0	0	0		OTU0660	10	0	1.72224e-05	8.57993e-06	0	0	0	0	2.85906e-06	0	0	0	0	Proteobacteria	Gammaproteobacteria	Vibrionales	Vibrionaceae	Unclassified
OTU0661	0	3	1	0	6	0	0	4	0	0	0	0		OTU0661	14	0	8.61121e-06	2.85998e-06	0	1.71408e-05	0	0	1.14363e-05	0	0	0	0	Firmicutes	Erysipelotrichia	Erysipelotrichales	Erysipelotrichaceae	Unclassified
OTU0662	0	1	5	4	1	1	0	0	1	0	0	0		OTU0662	13	0	2.8704e-06	1.42999e-05	1.1413e-05	2.85681e-06	2.84815e-06	0	0	2.84314e-06	0	0	0	Bacteroidetes	Unclassified	Unclassified	Unclassified	Unclassified
OTU0663	0	3	1	0	9	0	0	0	0	0	0	0		OTU0663	13	0	8.61121e-06	2.85998e-06	0	2.57113e-05	0	0	0	0	0	0	0	Firmicutes	Clostridia	Clostridiales	Unclassified	Unclassified
OTU0665	0	0	0	8	0	0	0	0	0	0	0	5		OTU0665	13	0	0	0	2.2826e-05	0	0	0	0	0	0	0	1.42167e-05	Proteobacteria	Gammaproteobacteria	Unclassified	Unclassified	Unclassified
OTU0666	0	2	0	8	0	0	0	0	0	0	0	1		OTU0666	11	0	5.74081e-06	0	2.2826e-05	0	0	0	0	0	0	0	2.84335e-06	Proteobacteria	Gammaproteobacteria	Vibrionales	Vibrionaceae	Unclassified
OTU0667	0	1	0	1	0	6	0	2	0	0	0	3		OTU0667	13	0	2.8704e-06	0	2.85325e-06	0	1.70889e-05	0	5.71813e-06	0	0	0	8.53005e-06	Proteobacteria	Gammaproteobacteria	Vibrionales	Vibrionaceae	Unclassified
OTU0670	0	0	3	7	0	0	0	0	0	0	0	2		OTU0670	12	0	0	8.57993e-06	1.99728e-05	0	0	0	0	0	0	0	5.6867e-06	Proteobacteria	Gammaproteobacteria	Alteromonadales	Moritellaceae	Unclassified
OTU0672	0	1	1	0	3	0	0	3	0	4	0	0		OTU0672	12	0	2.8704e-06	2.85998e-06	0	8.57042e-06	0	0	8.57719e-06	0	1.13959e-05	0	0	Proteobacteria	Unclassified	Unclassified	Unclassified	Unclassified
OTU0674	0	1	7	0	1	0	0	4	1	0	0	0		OTU0674	14	0	2.8704e-06	2.00198e-05	0	2.85681e-06	0	0	1.14363e-05	2.84314e-06	0	0	0	Proteobacteria	Unclassified	Unclassified	Unclassified	Unclassified
OTU0675	0	2	3	0	0	0	0	3	3	1	0	0		OTU0675	12	0	5.74081e-06	8.57993e-06	0	0	0	0	8.57719e-06	8.52942e-06	2.84899e-06	0	0	Firmicutes	Clostridia	Clostridiales	Ruminococcaceae	Unclassified
OTU0677	0	1	0	1	0	0	0	3	0	4	3	0		OTU0677	12	0	2.8704e-06	0	2.85325e-06	0	0	0	8.57719e-06	0	1.13959e-05	8.51997e-06	0	Unclassified	Unclassified	Unclassified	Unclassified	Unclassified
OTU0679	0	4	7	0	0	0	0	0	0	0	0	0		OTU0679	11	0	1.14816e-05	2.00198e-05	0	0	0	0	0	0	0	0	0	Bacteroidetes	Bacteroidia	Bacteroidales	Rikenellaceae	Rikenella
OTU0680	0	6	0	0	5	0	0	0	0	0	0	0		OTU0680	11	0	1.72224e-05	0	0	1.4284e-05	0	0	0	0	0	0	0	Firmicutes	Erysipelotrichia	Erysipelotrichales	Erysipelotrichaceae	Unclassified
OTU0681	0	0	0	0	0	0	0	4	0	6	0	0		OTU0681	10	0	0	0	0	0	0	0	1.14363e-05	0	1.70939e-05	0	0	Unclassified	Unclassified	Unclassified	Unclassified	Unclassified
OTU0683	0	2	3	6	0	0	0	1	0	0	0	0		OTU0683	12	0	5.74081e-06	8.57993e-06	1.71195e-05	0	0	0	2.85906e-06	0	0	0	0	Proteobacteria	Gammaproteobacteria	Unclassified	Unclassified	Unclassified
OTU0684	0	6	2	1	0	0	0	0	0	0	0	0		OTU0684	9	0	1.72224e-05	5.71996e-06	2.85325e-06	0	0	0	0	0	0	0	0	Proteobacteria	Gammaproteobacteria	Unclassified	Unclassified	Unclassified
OTU0685	0	3	0	0	9	0	0	0	0	0	0	0		OTU0685	12	0	8.61121e-06	0	0	2.57113e-05	0	0	0	0	0	0	0	Bacteroidetes	Unclassified	Unclassified	Unclassified	Unclassified
OTU0686	0	2	8	0	0	0	0	0	0	0	0	0		OTU0686	10	0	5.74081e-06	2.28798e-05	0	0	0	0	0	0	0	0	0	Proteobacteria	Gammaproteobacteria	Vibrionales	Vibrionaceae	Unclassified
OTU0688	0	3	0	1	0	0	0	3	2	2	0	0		OTU0688	11	0	8.61121e-06	0	2.85325e-06	0	0	0	8.57719e-06	5.68628e-06	5.69797e-06	0	0	Unclassified	Unclassified	Unclassified	Unclassified	Unclassified
OTU0689	0	3	1	3	0	1	0	1	2	0	1	1		OTU0689	13	0	8.61121e-06	2.85998e-06	8.55976e-06	0	2.84815e-06	0	2.85906e-06	5.68628e-06	0	2.83999e-06	2.84335e-06	Proteobacteria	Gammaproteobacteria	Unclassified	Unclassified	Unclassified
OTU0690	0	0	0	1	0	1	0	0	2	1	0	10		OTU0690	15	0	0	0	2.85325e-06	0	2.84815e-06	0	0	5.68628e-06	2.84899e-06	0	2.84335e-05	Proteobacteria	Gammaproteobacteria	Vibrionales	Vibrionaceae	Unclassified
OTU0691	0	3	0	1	9	0	0	0	0	0	0	0		OTU0691	13	0	8.61121e-06	0	2.85325e-06	2.57113e-05	0	0	0	0	0	0	0	Firmicutes	Erysipelotrichia	Erysipelotrichales	Erysipelotrichaceae	Unclassified
OTU0692	0	1	0	1	0	4	0	3	1	1	0	0		OTU0692	11	0	2.8704e-06	0	2.85325e-06	0	1.13926e-05	0	8.57719e-06	2.84314e-06	2.84899e-06	0	0	Proteobacteria	Gammaproteobacteria	Vibrionales	Vibrionaceae	Unclassified
OTU0693	0	1	7	0	4	0	0	0	0	0	0	0		OTU0693	12	0	2.8704e-06	2.00198e-05	0	1.14272e-05	0	0	0	0	0	0	0	Bacteroidetes	Bacteroidia	Bacteroidales	Rikenellaceae	Alistipes
OTU0695	0	3	7	0	0	0	0	1	0	0	0	0		OTU0695	11	0	8.61121e-06	2.00198e-05	0	0	0	0	2.85906e-06	0	0	0	0	Proteobacteria	Unclassified	Unclassified	Unclassified	Unclassified
OTU0696	3	1	0	1	0	1	0	0	0	0	0	9		OTU0696	15	8.53599e-06	2.8704e-06	0	2.85325e-06	0	2.84815e-06	0	0	0	0	0	2.55901e-05	Proteobacteria	Gammaproteobacteria	Alteromonadales	Ferrimonadaceae	Ferrimonas
OTU0697	0	4	5	0	0	0	0	0	1	0	0	0		OTU0697	10	0	1.14816e-05	1.42999e-05	0	0	0	0	0	2.84314e-06	0	0	0	Proteobacteria	Gammaproteobacteria	Vibrionales	Vibrionaceae	Unclassified
OTU0699	3	1	4	2	0	1	0	0	0	0	0	1		OTU0699	12	8.53599e-06	2.8704e-06	1.14399e-05	5.70651e-06	0	2.84815e-06	0	0	0	0	0	2.84335e-06	Proteobacteria	Gammaproteobacteria	Alteromonadales	Moritellaceae	Moritella
OTU0703	2	1	0	7	0	1	0	0	0	0	0	0		OTU0703	11	5.69066e-06	2.8704e-06	0	1.99728e-05	0	2.84815e-06	0	0	0	0	0	0	Proteobacteria	Gammaproteobacteria	Vibrionales	Vibrionaceae	Unclassified
OTU0704	0	6	1	1	0	0	0	2	0	0	0	0		OTU0704	10	0	1.72224e-05	2.85998e-06	2.85325e-06	0	0	0	5.71813e-06	0	0	0	0	Proteobacteria	Gammaproteobacteria	Vibrionales	Vibrionaceae	Unclassified
OTU0705	0	1	7	1	0	0	0	3	0	0	0	0		OTU0705	12	0	2.8704e-06	2.00198e-05	2.85325e-06	0	0	0	8.57719e-06	0	0	0	0	Proteobacteria	Deltaproteobacteria	Desulfovibrionales	Desulfovibrionaceae	Unclassified
OTU0706	0	0	0	1	0	0	0	5	0	5	0	0		OTU0706	11	0	0	0	2.85325e-06	0	0	0	1.42953e-05	0	1.42449e-05	0	0	Spirochaetae	Spirochaetes	Spirochaetales	Brachyspiraceae	Brachyspira
OTU0707	0	0	0	1	0	3	0	0	1	0	1	10		OTU0707	16	0	0	0	2.85325e-06	0	8.54445e-06	0	0	2.84314e-06	0	2.83999e-06	2.84335e-05	Fusobacteria	Fusobacteriia	Fusobacteriales	Hados.Sed.Eubac.3	Unclassified
OTU0708	0	3	5	0	0	0	0	2	1	0	0	0		OTU0708	11	0	8.61121e-06	1.42999e-05	0	0	0	0	5.71813e-06	2.84314e-06	0	0	0	Proteobacteria	Gammaproteobacteria	Vibrionales	Vibrionaceae	Unclassified
OTU0709	1	0	0	0	0	7	0	1	0	0	0	4		OTU0709	13	2.84533e-06	0	0	0	0	1.99371e-05	0	2.85906e-06	0	0	0	1.13734e-05	Fusobacteria	Fusobacteriia	Fusobacteriales	Hados.Sed.Eubac.3	Unclassified
OTU0712	0	1	7	0	1	3	0	0	0	0	0	0		OTU0712	12	0	2.8704e-06	2.00198e-05	0	2.85681e-06	8.54445e-06	0	0	0	0	0	0	Bacteroidetes	Unclassified	Unclassified	Unclassified	Unclassified
OTU0713	0	1	7	0	3	0	0	1	0	0	0	0		OTU0713	12	0	2.8704e-06	2.00198e-05	0	8.57042e-06	0	0	2.85906e-06	0	0	0	0	Fusobacteria	Fusobacteriia	Fusobacteriales	Unclassified	Unclassified
OTU0715	0	2	1	0	0	0	0	3	3	2	0	0		OTU0715	11	0	5.74081e-06	2.85998e-06	0	0	0	0	8.57719e-06	8.52942e-06	5.69797e-06	0	0	Proteobacteria	Gammaproteobacteria	Unclassified	Unclassified	Unclassified
OTU0717	0	2	1	2	0	0	0	1	1	2	0	1		OTU0717	10	0	5.74081e-06	2.85998e-06	5.70651e-06	0	0	0	2.85906e-06	2.84314e-06	5.69797e-06	0	2.84335e-06	Proteobacteria	Gammaproteobacteria	Vibrionales	Vibrionaceae	Unclassified
OTU0719	2	0	0	0	0	0	0	0	0	0	0	13		OTU0719	15	5.69066e-06	0	0	0	0	0	0	0	0	0	0	3.69635e-05	Proteobacteria	Gammaproteobacteria	Vibrionales	Vibrionaceae	Unclassified
OTU0720	7	0	0	1	0	1	0	0	0	0	0	2		OTU0720	11	1.99173e-05	0	0	2.85325e-06	0	2.84815e-06	0	0	0	0	0	5.6867e-06	Proteobacteria	Gammaproteobacteria	Vibrionales	Vibrionaceae	Unclassified
OTU0721	2	0	1	4	0	1	0	0	0	0	0	3		OTU0721	11	5.69066e-06	0	2.85998e-06	1.1413e-05	0	2.84815e-06	0	0	0	0	0	8.53005e-06	Proteobacteria	Gammaproteobacteria	Vibrionales	Vibrionaceae	Unclassified
OTU0722	0	0	0	8	3	1	0	0	0	0	0	0		OTU0722	12	0	0	0	2.2826e-05	8.57042e-06	2.84815e-06	0	0	0	0	0	0	Fusobacteria	Fusobacteriia	Fusobacteriales	Fusobacteriaceae	Unclassified
OTU0726	0	0	0	2	0	0	0	0	5	0	4	1		OTU0726	12	0	0	0	5.70651e-06	0	0	0	0	1.42157e-05	0	1.136e-05	2.84335e-06	Proteobacteria	Gammaproteobacteria	Vibrionales	Vibrionaceae	Unclassified
OTU0727	0	2	3	5	0	0	0	0	0	0	0	0		OTU0727	10	0	5.74081e-06	8.57993e-06	1.42663e-05	0	0	0	0	0	0	0	0	Bacteroidetes	Bacteroidia	Bacteroidales	Rikenellaceae	Rikenella
OTU0730	0	0	3	2	4	1	0	1	1	0	1	0		OTU0730	13	0	0	8.57993e-06	5.70651e-06	1.14272e-05	2.84815e-06	0	2.85906e-06	2.84314e-06	0	2.83999e-06	0	Bacteroidetes	Bacteroidia	Bacteroidales	Porphyromonadaceae	Macellibacteroides
OTU0731	0	4	0	0	8	0	0	0	0	0	0	0		OTU0731	12	0	1.14816e-05	0	0	2.28545e-05	0	0	0	0	0	0	0	Firmicutes	Erysipelotrichia	Erysipelotrichales	Erysipelotrichaceae	Unclassified
OTU0732	0	5	0	0	5	0	0	0	0	0	1	0		OTU0732	11	0	1.4352e-05	0	0	1.4284e-05	0	0	0	0	0	2.83999e-06	0	Firmicutes	Erysipelotrichia	Erysipelotrichales	Erysipelotrichaceae	Dielma
OTU0735	0	0	3	7	0	0	0	1	0	0	0	0		OTU0735	11	0	0	8.57993e-06	1.99728e-05	0	0	0	2.85906e-06	0	0	0	0	Bacteroidetes	Unclassified	Unclassified	Unclassified	Unclassified
OTU0736	0	3	0	7	0	0	0	0	0	0	1	0		OTU0736	11	0	8.61121e-06	0	1.99728e-05	0	0	0	0	0	0	2.83999e-06	0	Proteobacteria	Gammaproteobacteria	Unclassified	Unclassified	Unclassified
OTU0738	0	0	0	8	0	0	0	2	0	0	1	0		OTU0738	11	0	0	0	2.2826e-05	0	0	0	5.71813e-06	0	0	2.83999e-06	0	Firmicutes	Clostridia	Clostridiales	Ruminococcaceae	Unclassified
OTU0741	0	3	0	0	6	1	0	2	0	0	0	0		OTU0741	12	0	8.61121e-06	0	0	1.71408e-05	2.84815e-06	0	5.71813e-06	0	0	0	0	Firmicutes	Clostridia	Clostridiales	Unclassified	Unclassified
OTU0742	0	4	1	1	3	0	0	1	0	1	0	0		OTU0742	11	0	1.14816e-05	2.85998e-06	2.85325e-06	8.57042e-06	0	0	2.85906e-06	0	2.84899e-06	0	0	Firmicutes	Clostridia	Clostridiales	Ruminococcaceae	Unclassified
OTU0743	0	2	0	0	9	1	0	0	0	0	0	0		OTU0743	12	0	5.74081e-06	0	0	2.57113e-05	2.84815e-06	0	0	0	0	0	0	Firmicutes	Erysipelotrichia	Erysipelotrichales	Erysipelotrichaceae	Unclassified
OTU0744	0	0	0	3	0	0	0	0	0	4	4	0		OTU0744	11	0	0	0	8.55976e-06	0	0	0	0	0	1.13959e-05	1.136e-05	0	Unclassified	Unclassified	Unclassified	Unclassified	Unclassified
OTU0745	0	6	3	0	0	0	0	0	0	0	0	0		OTU0745	9	0	1.72224e-05	8.57993e-06	0	0	0	0	0	0	0	0	0	Bacteroidetes	Bacteroidia	Bacteroidales	Rikenellaceae	Rikenella
OTU0747	0	4	5	0	1	0	0	0	0	0	0	0		OTU0747	10	0	1.14816e-05	1.42999e-05	0	2.85681e-06	0	0	0	0	0	0	0	Bacteroidetes	Bacteroidia	Bacteroidales	Rikenellaceae	Rikenella
OTU0748	0	0	1	0	0	0	0	3	0	6	0	0		OTU0748	10	0	0	2.85998e-06	0	0	0	0	8.57719e-06	0	1.70939e-05	0	0	Unclassified	Unclassified	Unclassified	Unclassified	Unclassified
OTU0749	0	3	7	0	0	0	0	0	0	0	0	0		OTU0749	10	0	8.61121e-06	2.00198e-05	0	0	0	0	0	0	0	0	0	Unclassified	Unclassified	Unclassified	Unclassified	Unclassified
OTU0750	0	2	0	0	0	0	0	3	2	3	0	0		OTU0750	10	0	5.74081e-06	0	0	0	0	0	8.57719e-06	5.68628e-06	8.54696e-06	0	0	Unclassified	Unclassified	Unclassified	Unclassified	Unclassified
OTU0752	0	6	0	0	4	0	0	0	0	0	0	0		OTU0752	10	0	1.72224e-05	0	0	1.14272e-05	0	0	0	0	0	0	0	Bacteroidetes	Unclassified	Unclassified	Unclassified	Unclassified
OTU0753	0	2	0	7	0	0	0	0	0	1	0	0		OTU0753	10	0	5.74081e-06	0	1.99728e-05	0	0	0	0	0	2.84899e-06	0	0	Proteobacteria	Gammaproteobacteria	Unclassified	Unclassified	Unclassified
OTU0755	0	1	3	0	8	0	1	0	0	0	0	0		OTU0755	13	0	2.8704e-06	8.57993e-06	0	2.28545e-05	0	2.83909e-06	0	0	0	0	0	Bacteroidetes	Bacteroidia	Bacteroidales	Rikenellaceae	Alistipes
OTU0756	0	0	8	0	0	0	0	3	0	0	0	0		OTU0756	11	0	0	2.28798e-05	0	0	0	0	8.57719e-06	0	0	0	0	Firmicutes	Clostridia	Clostridiales	Ruminococcaceae	Unclassified
OTU0757	0	0	1	0	8	3	0	0	0	0	0	0		OTU0757	12	0	0	2.85998e-06	0	2.28545e-05	8.54445e-06	0	0	0	0	0	0	Fusobacteria	Fusobacteriia	Fusobacteriales	Hados.Sed.Eubac.3	Unclassified
OTU0758	3	0	0	2	0	5	0	0	0	0	0	0		OTU0758	10	8.53599e-06	0	0	5.70651e-06	0	1.42408e-05	0	0	0	0	0	0	Proteobacteria	Gammaproteobacteria	Vibrionales	Vibrionaceae	Unclassified
OTU0759	0	2	3	5	0	0	0	0	0	0	0	0		OTU0759	10	0	5.74081e-06	8.57993e-06	1.42663e-05	0	0	0	0	0	0	0	0	Proteobacteria	Gammaproteobacteria	Vibrionales	Vibrionaceae	Unclassified
OTU0760	2	0	0	4	0	4	0	0	0	0	0	0		OTU0760	10	5.69066e-06	0	0	1.1413e-05	0	1.13926e-05	0	0	0	0	0	0	Proteobacteria	Gammaproteobacteria	Vibrionales	Vibrionaceae	Unclassified
OTU0761	0	2	1	2	4	2	0	0	0	0	0	0		OTU0761	11	0	5.74081e-06	2.85998e-06	5.70651e-06	1.14272e-05	5.6963e-06	0	0	0	0	0	0	Firmicutes	Clostridia	Clostridiales	Ruminococcaceae	Unclassified
OTU0766	0	0	1	5	1	0	0	0	0	3	0	0		OTU0766	10	0	0	2.85998e-06	1.42663e-05	2.85681e-06	0	0	0	0	8.54696e-06	0	0	Unclassified	Unclassified	Unclassified	Unclassified	Unclassified
OTU0767	0	0	2	1	1	0	0	0	3	0	5	0		OTU0767	12	0	0	5.71996e-06	2.85325e-06	2.85681e-06	0	0	0	8.52942e-06	0	1.41999e-05	0	Proteobacteria	Betaproteobacteria	Methylophilales	Methylophilaceae	Methylophilus
OTU0768	0	1	0	0	9	0	0	2	1	0	0	0		OTU0768	13	0	2.8704e-06	0	0	2.57113e-05	0	0	5.71813e-06	2.84314e-06	0	0	0	Firmicutes	Erysipelotrichia	Erysipelotrichales	Erysipelotrichaceae	Unclassified
OTU0770	0	4	0	0	6	0	0	0	0	0	0	0		OTU0770	10	0	1.14816e-05	0	0	1.71408e-05	0	0	0	0	0	0	0	Firmicutes	Erysipelotrichia	Erysipelotrichales	Erysipelotrichaceae	Dielma
OTU0771	0	1	4	0	6	0	0	0	0	0	0	0		OTU0771	11	0	2.8704e-06	1.14399e-05	0	1.71408e-05	0	0	0	0	0	0	0	Firmicutes	Clostridia	Clostridiales	Ruminococcaceae	Unclassified
OTU0772	0	1	1	0	0	0	0	2	5	1	0	0		OTU0772	10	0	2.8704e-06	2.85998e-06	0	0	0	0	5.71813e-06	1.42157e-05	2.84899e-06	0	0	Unclassified	Unclassified	Unclassified	Unclassified	Unclassified
OTU0773	4	0	0	5	0	1	0	0	0	0	0	0		OTU0773	10	1.13813e-05	0	0	1.42663e-05	0	2.84815e-06	0	0	0	0	0	0	Proteobacteria	Gammaproteobacteria	Vibrionales	Vibrionaceae	Unclassified
OTU0776	3	0	0	7	0	0	0	0	0	0	0	0		OTU0776	10	8.53599e-06	0	0	1.99728e-05	0	0	0	0	0	0	0	0	Proteobacteria	Gammaproteobacteria	Unclassified	Unclassified	Unclassified
OTU0779	0	0	0	8	0	2	0	0	0	0	0	0		OTU0779	10	0	0	0	2.2826e-05	0	5.6963e-06	0	0	0	0	0	0	Bacteroidetes	Bacteroidia	Bacteroidales	Porphyromonadaceae	Unclassified
OTU0781	0	0	0	1	3	6	0	0	0	0	0	0		OTU0781	10	0	0	0	2.85325e-06	8.57042e-06	1.70889e-05	0	0	0	0	0	0	Fusobacteria	Fusobacteriia	Fusobacteriales	Unclassified	Unclassified
OTU0782	0	1	5	0	1	0	1	2	0	0	0	1		OTU0782	11	0	2.8704e-06	1.42999e-05	0	2.85681e-06	0	2.83909e-06	5.71813e-06	0	0	0	2.84335e-06	Proteobacteria	Gammaproteobacteria	Vibrionales	Vibrionaceae	Unclassified
OTU0784	0	4	3	2	0	0	0	0	0	0	0	0		OTU0784	9	0	1.14816e-05	8.57993e-06	5.70651e-06	0	0	0	0	0	0	0	0	Unclassified	Unclassified	Unclassified	Unclassified	Unclassified
OTU0785	0	1	1	0	6	3	0	0	0	0	0	0		OTU0785	11	0	2.8704e-06	2.85998e-06	0	1.71408e-05	8.54445e-06	0	0	0	0	0	0	Bacteroidetes	Bacteroidia	Bacteroidales	Rikenellaceae	Alistipes
OTU0786	0	4	2	2	0	0	0	0	1	0	0	0		OTU0786	9	0	1.14816e-05	5.71996e-06	5.70651e-06	0	0	0	0	2.84314e-06	0	0	0	Bacteroidetes	Bacteroidia	Bacteroidales	Unclassified	Unclassified
OTU0787	0	2	5	0	1	0	0	2	0	0	0	0		OTU0787	10	0	5.74081e-06	1.42999e-05	0	2.85681e-06	0	0	5.71813e-06	0	0	0	0	Bacteroidetes	Bacteroidia	Bacteroidales	Rikenellaceae	Rikenella
OTU0788	0	1	0	0	1	0	0	0	1	4	4	0		OTU0788	11	0	2.8704e-06	0	0	2.85681e-06	0	0	0	2.84314e-06	1.13959e-05	1.136e-05	0	Spirochaetae	Spirochaetes	Spirochaetales	Brevinemataceae	Brevinema
OTU0789	0	3	3	2	1	1	0	0	0	0	0	0		OTU0789	10	0	8.61121e-06	8.57993e-06	5.70651e-06	2.85681e-06	2.84815e-06	0	0	0	0	0	0	Bacteroidetes	Bacteroidia	Bacteroidales	Rikenellaceae	Rikenella
OTU0790	0	4	0	1	1	0	0	3	1	0	0	0		OTU0790	10	0	1.14816e-05	0	2.85325e-06	2.85681e-06	0	0	8.57719e-06	2.84314e-06	0	0	0	Firmicutes	Clostridia	Clostridiales	Ruminococcaceae	Unclassified
OTU0791	0	3	3	1	1	1	0	0	0	0	0	0		OTU0791	9	0	8.61121e-06	8.57993e-06	2.85325e-06	2.85681e-06	2.84815e-06	0	0	0	0	0	0	Bacteroidetes	Bacteroidia	Bacteroidales	Rikenellaceae	Unclassified
OTU0793	1	0	0	5	0	1	0	0	0	0	0	4		OTU0793	11	2.84533e-06	0	0	1.42663e-05	0	2.84815e-06	0	0	0	0	0	1.13734e-05	Proteobacteria	Gammaproteobacteria	Unclassified	Unclassified	Unclassified
OTU0794	2	0	0	1	0	0	1	0	0	0	0	8		OTU0794	12	5.69066e-06	0	0	2.85325e-06	0	0	2.83909e-06	0	0	0	0	2.27468e-05	Proteobacteria	Gammaproteobacteria	Unclassified	Unclassified	Unclassified
OTU0797	0	1	6	0	1	0	0	2	0	0	0	0		OTU0797	10	0	2.8704e-06	1.71599e-05	0	2.85681e-06	0	0	5.71813e-06	0	0	0	0	Bacteroidetes	Bacteroidia	Bacteroidales	Rikenellaceae	Rikenella
OTU0798	0	0	0	1	4	4	0	1	0	0	0	0		OTU0798	10	0	0	0	2.85325e-06	1.14272e-05	1.13926e-05	0	2.85906e-06	0	0	0	0	Fusobacteria	Fusobacteriia	Fusobacteriales	Hados.Sed.Eubac.3	Unclassified
OTU0799	0	3	1	0	6	0	0	0	0	0	0	0		OTU0799	10	0	8.61121e-06	2.85998e-06	0	1.71408e-05	0	0	0	0	0	0	0	Bacteroidetes	Bacteroidia	Bacteroidales	Rikenellaceae	Alistipes
OTU0800	0	0	0	0	8	3	0	1	0	0	0	0		OTU0800	12	0	0	0	0	2.28545e-05	8.54445e-06	0	2.85906e-06	0	0	0	0	Fusobacteria	Fusobacteriia	Fusobacteriales	Hados.Sed.Eubac.3	Unclassified
OTU0801	0	1	1	0	3	0	0	7	0	0	0	0		OTU0801	12	0	2.8704e-06	2.85998e-06	0	8.57042e-06	0	0	2.00134e-05	0	0	0	0	Bacteroidetes	Bacteroidia	Bacteroidales	Unclassified	Unclassified
OTU0802	0	3	5	0	0	0	0	0	0	0	0	0		OTU0802	8	0	8.61121e-06	1.42999e-05	0	0	0	0	0	0	0	0	0	Bacteroidetes	Bacteroidia	Bacteroidales	Rikenellaceae	Rikenella
OTU0803	0	2	5	0	1	1	0	0	0	0	0	0		OTU0803	9	0	5.74081e-06	1.42999e-05	0	2.85681e-06	2.84815e-06	0	0	0	0	0	0	Bacteroidetes	Bacteroidia	Bacteroidales	Porphyromonadaceae	Unclassified
OTU0805	0	1	5	4	0	0	0	0	0	0	0	0		OTU0805	10	0	2.8704e-06	1.42999e-05	1.1413e-05	0	0	0	0	0	0	0	0	Unclassified	Unclassified	Unclassified	Unclassified	Unclassified
OTU0806	0	6	1	0	2	0	0	0	0	0	0	0		OTU0806	9	0	1.72224e-05	2.85998e-06	0	5.71362e-06	0	0	0	0	0	0	0	Bacteroidetes	Unclassified	Unclassified	Unclassified	Unclassified
OTU0807	3	1	0	0	0	4	1	0	1	0	0	0		OTU0807	10	8.53599e-06	2.8704e-06	0	0	0	1.13926e-05	2.83909e-06	0	2.84314e-06	0	0	0	Proteobacteria	Alphaproteobacteria	Rhodobacterales	Rhodobacteraceae	Rhodobacter
OTU0809	0	3	6	0	0	0	0	0	0	0	0	0		OTU0809	9	0	8.61121e-06	1.71599e-05	0	0	0	0	0	0	0	0	0	Unclassified	Unclassified	Unclassified	Unclassified	Unclassified
OTU0810	1	1	5	0	3	0	0	0	0	0	0	0		OTU0810	10	2.84533e-06	2.8704e-06	1.42999e-05	0	8.57042e-06	0	0	0	0	0	0	0	Proteobacteria	Gammaproteobacteria	Alteromonadales	Moritellaceae	Moritella
OTU0811	1	2	5	0	0	0	0	1	0	1	0	0		OTU0811	10	2.84533e-06	5.74081e-06	1.42999e-05	0	0	0	0	2.85906e-06	0	2.84899e-06	0	0	Firmicutes	Clostridia	Clostridiales	Ruminococcaceae	Unclassified
OTU0812	0	4	1	0	0	0	0	3	0	0	0	0		OTU0812	8	0	1.14816e-05	2.85998e-06	0	0	0	0	8.57719e-06	0	0	0	0	Firmicutes	Clostridia	Clostridiales	Ruminococcaceae	Unclassified
OTU0814	0	0	1	5	0	1	0	0	0	0	0	4		OTU0814	11	0	0	2.85998e-06	1.42663e-05	0	2.84815e-06	0	0	0	0	0	1.13734e-05	Proteobacteria	Gammaproteobacteria	Vibrionales	Vibrionaceae	Unclassified
OTU0816	0	2	7	0	0	0	0	0	0	0	0	0		OTU0816	9	0	5.74081e-06	2.00198e-05	0	0	0	0	0	0	0	0	0	Firmicutes	Clostridia	Clostridiales	Ruminococcaceae	Unclassified
OTU0817	0	3	1	2	3	0	0	0	0	0	0	0		OTU0817	9	0	8.61121e-06	2.85998e-06	5.70651e-06	8.57042e-06	0	0	0	0	0	0	0	Firmicutes	Clostridia	Clostridiales	Unclassified	Unclassified
OTU0819	0	4	0	4	0	0	0	0	0	0	0	0		OTU0819	8	0	1.14816e-05	0	1.1413e-05	0	0	0	0	0	0	0	0	Proteobacteria	Gammaproteobacteria	Vibrionales	Vibrionaceae	Unclassified
OTU0820	0	1	1	3	5	1	0	0	0	0	0	0		OTU0820	11	0	2.8704e-06	2.85998e-06	8.55976e-06	1.4284e-05	2.84815e-06	0	0	0	0	0	0	Bacteroidetes	Unclassified	Unclassified	Unclassified	Unclassified
OTU0822	0	2	4	2	2	0	0	0	0	0	0	0		OTU0822	10	0	5.74081e-06	1.14399e-05	5.70651e-06	5.71362e-06	0	0	0	0	0	0	0	Firmicutes	Clostridia	Clostridiales	Unclassified	Unclassified
OTU0825	0	3	0	0	7	0	0	0	0	0	0	0		OTU0825	10	0	8.61121e-06	0	0	1.99977e-05	0	0	0	0	0	0	0	Firmicutes	Unclassified	Unclassified	Unclassified	Unclassified
OTU0826	0	5	1	0	0	0	0	2	0	1	0	0		OTU0826	9	0	1.4352e-05	2.85998e-06	0	0	0	0	5.71813e-06	0	2.84899e-06	0	0	Firmicutes	Clostridia	Clostridiales	Lachnospiraceae	Unclassified
OTU0827	0	2	3	0	0	0	0	3	0	2	0	0		OTU0827	10	0	5.74081e-06	8.57993e-06	0	0	0	0	8.57719e-06	0	5.69797e-06	0	0	Unclassified	Unclassified	Unclassified	Unclassified	Unclassified
OTU0828	1	0	0	2	0	0	0	8	0	0	0	0		OTU0828	11	2.84533e-06	0	0	5.70651e-06	0	0	0	2.28725e-05	0	0	0	0	Firmicutes	Clostridia	Clostridiales	Ruminococcaceae	Unclassified
OTU0833	0	2	0	0	8	0	0	0	0	0	0	0		OTU0833	10	0	5.74081e-06	0	0	2.28545e-05	0	0	0	0	0	0	0	Fusobacteria	Fusobacteriia	Fusobacteriales	Unclassified	Unclassified
OTU0834	0	3	0	0	7	0	0	0	0	0	0	0		OTU0834	10	0	8.61121e-06	0	0	1.99977e-05	0	0	0	0	0	0	0	Firmicutes	Erysipelotrichia	Erysipelotrichales	Erysipelotrichaceae	Holdemania
OTU0835	0	1	0	1	0	0	0	5	0	3	0	0		OTU0835	10	0	2.8704e-06	0	2.85325e-06	0	0	0	1.42953e-05	0	8.54696e-06	0	0	Unclassified	Unclassified	Unclassified	Unclassified	Unclassified
OTU0837	0	0	3	2	0	0	0	6	0	0	0	0		OTU0837	11	0	0	8.57993e-06	5.70651e-06	0	0	0	1.71544e-05	0	0	0	0	Firmicutes	Clostridia	Clostridiales	Unclassified	Unclassified
OTU0838	4	0	0	0	0	3	0	0	0	0	0	4		OTU0838	11	1.13813e-05	0	0	0	0	8.54445e-06	0	0	0	0	0	1.13734e-05	Proteobacteria	Gammaproteobacteria	Vibrionales	Vibrionaceae	Unclassified
OTU0839	0	3	1	3	0	0	1	1	0	0	0	1		OTU0839	10	0	8.61121e-06	2.85998e-06	8.55976e-06	0	0	2.83909e-06	2.85906e-06	0	0	0	2.84335e-06	Proteobacteria	Gammaproteobacteria	Vibrionales	Vibrionaceae	Unclassified
OTU0841	0	0	0	0	0	0	0	2	0	5	0	2		OTU0841	9	0	0	0	0	0	0	0	5.71813e-06	0	1.42449e-05	0	5.6867e-06	Proteobacteria	Gammaproteobacteria	Unclassified	Unclassified	Unclassified
OTU0842	0	3	2	3	0	0	0	0	0	0	2	0		OTU0842	10	0	8.61121e-06	5.71996e-06	8.55976e-06	0	0	0	0	0	0	5.67998e-06	0	Proteobacteria	Gammaproteobacteria	Unclassified	Unclassified	Unclassified
OTU0844	0	0	0	0	0	1	0	3	3	0	6	0		OTU0844	13	0	0	0	0	0	2.84815e-06	0	8.57719e-06	8.52942e-06	0	1.70399e-05	0	Unclassified	Unclassified	Unclassified	Unclassified	Unclassified
OTU0846	0	1	1	1	0	0	0	0	3	1	2	0		OTU0846	9	0	2.8704e-06	2.85998e-06	2.85325e-06	0	0	0	0	8.52942e-06	2.84899e-06	5.67998e-06	0	Proteobacteria	Gammaproteobacteria	Vibrionales	Vibrionaceae	Unclassified
OTU0847	7	0	0	0	0	2	0	0	0	0	0	0		OTU0847	9	1.99173e-05	0	0	0	0	5.6963e-06	0	0	0	0	0	0	Proteobacteria	Gammaproteobacteria	Vibrionales	Vibrionaceae	Unclassified
OTU0848	0	4	0	0	5	0	0	0	0	0	0	0		OTU0848	9	0	1.14816e-05	0	0	1.4284e-05	0	0	0	0	0	0	0	Firmicutes	Erysipelotrichia	Erysipelotrichales	Erysipelotrichaceae	Holdemania
OTU0849	0	2	2	5	0	0	0	1	0	0	0	0		OTU0849	10	0	5.74081e-06	5.71996e-06	1.42663e-05	0	0	0	2.85906e-06	0	0	0	0	Proteobacteria	Gammaproteobacteria	Vibrionales	Vibrionaceae	Photobacterium
OTU0850	0	1	0	1	0	1	5	0	1	0	2	1		OTU0850	12	0	2.8704e-06	0	2.85325e-06	0	2.84815e-06	1.41954e-05	0	2.84314e-06	0	5.67998e-06	2.84335e-06	Proteobacteria	Gammaproteobacteria	Vibrionales	Vibrionaceae	Grimontia
OTU0851	0	5	0	0	4	0	0	0	0	0	0	0		OTU0851	9	0	1.4352e-05	0	0	1.14272e-05	0	0	0	0	0	0	0	Firmicutes	Erysipelotrichia	Erysipelotrichales	Erysipelotrichaceae	Dielma
OTU0852	0	2	4	1	0	0	0	1	0	0	0	0		OTU0852	8	0	5.74081e-06	1.14399e-05	2.85325e-06	0	0	0	2.85906e-06	0	0	0	0	Bacteroidetes	Bacteroidia	Bacteroidales	Porphyromonadaceae	Unclassified
OTU0856	0	4	0	1	0	0	0	3	0	0	0	0		OTU0856	8	0	1.14816e-05	0	2.85325e-06	0	0	0	8.57719e-06	0	0	0	0	Firmicutes	Clostridia	Clostridiales	Unclassified	Unclassified
OTU0857	0	1	1	1	3	2	0	1	0	0	0	0		OTU0857	9	0	2.8704e-06	2.85998e-06	2.85325e-06	8.57042e-06	5.6963e-06	0	2.85906e-06	0	0	0	0	Bacteroidetes	Bacteroidia	Bacteroidales	Rikenellaceae	Unclassified
OTU0858	0	2	4	2	0	0	0	0	0	0	0	0		OTU0858	8	0	5.74081e-06	1.14399e-05	5.70651e-06	0	0	0	0	0	0	0	0	Bacteroidetes	Bacteroidia	Bacteroidales	Rikenellaceae	Rikenella
OTU0859	0	2	1	0	2	2	0	2	0	0	0	0		OTU0859	9	0	5.74081e-06	2.85998e-06	0	5.71362e-06	5.6963e-06	0	5.71813e-06	0	0	0	0	Bacteroidetes	Bacteroidia	Bacteroidales	Rikenellaceae	Rikenella
OTU0861	0	0	0	0	0	0	0	3	0	4	1	0		OTU0861	8	0	0	0	0	0	0	0	8.57719e-06	0	1.13959e-05	2.83999e-06	0	Spirochaetae	Spirochaetes	Spirochaetales	Brevinemataceae	Brevinema
OTU0862	0	1	0	1	0	0	0	3	1	3	0	0		OTU0862	9	0	2.8704e-06	0	2.85325e-06	0	0	0	8.57719e-06	2.84314e-06	8.54696e-06	0	0	Unclassified	Unclassified	Unclassified	Unclassified	Unclassified
OTU0865	2	0	0	4	0	1	0	0	0	0	0	2		OTU0865	9	5.69066e-06	0	0	1.1413e-05	0	2.84815e-06	0	0	0	0	0	5.6867e-06	Proteobacteria	Gammaproteobacteria	Unclassified	Unclassified	Unclassified
OTU0868	0	1	3	2	0	0	0	2	0	0	0	0		OTU0868	8	0	2.8704e-06	8.57993e-06	5.70651e-06	0	0	0	5.71813e-06	0	0	0	0	Bacteroidetes	Bacteroidia	Bacteroidales	Unclassified	Unclassified
OTU0869	4	1	0	0	0	0	0	0	0	3	0	0		OTU0869	8	1.13813e-05	2.8704e-06	0	0	0	0	0	0	0	8.54696e-06	0	0	Spirochaetae	Spirochaetes	Spirochaetales	Brevinemataceae	Brevinema
OTU0870	0	2	2	0	2	2	0	2	0	0	0	0		OTU0870	10	0	5.74081e-06	5.71996e-06	0	5.71362e-06	5.6963e-06	0	5.71813e-06	0	0	0	0	Fusobacteria	Fusobacteriia	Fusobacteriales	Fusobacteriaceae	Fusobacterium
OTU0871	0	0	0	1	0	5	0	0	0	0	0	3		OTU0871	9	0	0	0	2.85325e-06	0	1.42408e-05	0	0	0	0	0	8.53005e-06	Proteobacteria	Unclassified	Unclassified	Unclassified	Unclassified
OTU0872	0	4	0	0	5	0	0	0	0	0	0	0		OTU0872	9	0	1.14816e-05	0	0	1.4284e-05	0	0	0	0	0	0	0	Firmicutes	Erysipelotrichia	Erysipelotrichales	Erysipelotrichaceae	Unclassified
OTU0873	0	0	0	0	0	0	0	0	0	3	7	0		OTU0873	10	0	0	0	0	0	0	0	0	0	8.54696e-06	1.98799e-05	0	Unclassified	Unclassified	Unclassified	Unclassified	Unclassified
OTU0874	0	2	1	4	0	0	0	0	1	0	0	0		OTU0874	8	0	5.74081e-06	2.85998e-06	1.1413e-05	0	0	0	0	2.84314e-06	0	0	0	Proteobacteria	Gammaproteobacteria	Unclassified	Unclassified	Unclassified
OTU0876	0	0	5	0	0	0	0	0	0	3	0	0		OTU0876	8	0	0	1.42999e-05	0	0	0	0	0	0	8.54696e-06	0	0	Firmicutes	Clostridia	Clostridiales	Ruminococcaceae	Unclassified
OTU0879	0	0	5	2	0	0	0	1	0	1	0	0		OTU0879	9	0	0	1.42999e-05	5.70651e-06	0	0	0	2.85906e-06	0	2.84899e-06	0	0	Unclassified	Unclassified	Unclassified	Unclassified	Unclassified
OTU0881	0	3	3	0	3	1	0	0	0	0	0	0		OTU0881	10	0	8.61121e-06	8.57993e-06	0	8.57042e-06	2.84815e-06	0	0	0	0	0	0	Bacteroidetes	Bacteroidia	Bacteroidales	Unclassified	Unclassified
OTU0882	0	0	2	4	0	0	0	1	0	0	0	3		OTU0882	10	0	0	5.71996e-06	1.1413e-05	0	0	0	2.85906e-06	0	0	0	8.53005e-06	Proteobacteria	Gammaproteobacteria	Vibrionales	Vibrionaceae	Unclassified
OTU0883	0	2	3	1	0	0	0	0	2	0	1	0		OTU0883	9	0	5.74081e-06	8.57993e-06	2.85325e-06	0	0	0	0	5.68628e-06	0	2.83999e-06	0	Proteobacteria	Gammaproteobacteria	Vibrionales	Vibrionaceae	Unclassified
OTU0885	0	0	0	4	0	0	0	6	0	0	0	0		OTU0885	10	0	0	0	1.1413e-05	0	0	0	1.71544e-05	0	0	0	0	Firmicutes	Clostridia	Clostridiales	Unclassified	Unclassified
OTU0887	0	2	1	1	0	4	0	0	0	0	0	0		OTU0887	8	0	5.74081e-06	2.85998e-06	2.85325e-06	0	1.13926e-05	0	0	0	0	0	0	Bacteroidetes	Bacteroidia	Bacteroidales	Rikenellaceae	Rikenella
OTU0889	0	3	0	0	0	0	0	2	0	2	2	0		OTU0889	9	0	8.61121e-06	0	0	0	0	0	5.71813e-06	0	5.69797e-06	5.67998e-06	0	Unclassified	Unclassified	Unclassified	Unclassified	Unclassified
OTU0890	0	1	1	3	0	0	1	2	0	0	2	0		OTU0890	10	0	2.8704e-06	2.85998e-06	8.55976e-06	0	0	2.83909e-06	5.71813e-06	0	0	5.67998e-06	0	Proteobacteria	Gammaproteobacteria	Vibrionales	Vibrionaceae	Unclassified
OTU0891	0	1	0	1	1	2	0	0	3	0	0	2		OTU0891	10	0	2.8704e-06	0	2.85325e-06	2.85681e-06	5.6963e-06	0	0	8.52942e-06	0	0	5.6867e-06	Unclassified	Unclassified	Unclassified	Unclassified	Unclassified
OTU0893	0	1	3	4	0	0	0	1	0	0	0	0		OTU0893	9	0	2.8704e-06	8.57993e-06	1.1413e-05	0	0	0	2.85906e-06	0	0	0	0	Unclassified	Unclassified	Unclassified	Unclassified	Unclassified
OTU0895	0	2	0	0	0	0	0	4	1	2	0	0		OTU0895	9	0	5.74081e-06	0	0	0	0	0	1.14363e-05	2.84314e-06	5.69797e-06	0	0	Unclassified	Unclassified	Unclassified	Unclassified	Unclassified
OTU0898	0	0	0	0	0	0	0	0	3	4	1	0		OTU0898	8	0	0	0	0	0	0	0	0	8.52942e-06	1.13959e-05	2.83999e-06	0	Spirochaetae	Spirochaetes	Spirochaetales	Brevinemataceae	Brevinema
OTU0900	0	0	0	0	0	0	0	5	0	3	0	0		OTU0900	8	0	0	0	0	0	0	0	1.42953e-05	0	8.54696e-06	0	0	Unclassified	Unclassified	Unclassified	Unclassified	Unclassified
OTU0902	0	0	7	0	0	0	0	3	0	0	0	0		OTU0902	10	0	0	2.00198e-05	0	0	0	0	8.57719e-06	0	0	0	0	Bacteroidetes	Bacteroidia	Bacteroidales	Rikenellaceae	Rikenella
OTU0903	0	0	1	5	3	1	0	0	0	0	0	0		OTU0903	10	0	0	2.85998e-06	1.42663e-05	8.57042e-06	2.84815e-06	0	0	0	0	0	0	Fusobacteria	Fusobacteriia	Fusobacteriales	Unclassified	Unclassified
OTU0904	0	0	3	2	1	1	0	0	2	0	0	0		OTU0904	9	0	0	8.57993e-06	5.70651e-06	2.85681e-06	2.84815e-06	0	0	5.68628e-06	0	0	0	Bacteroidetes	Bacteroidia	Bacteroidales	Unclassified	Unclassified
OTU0906	6	0	0	0	2	1	0	0	0	0	0	0		OTU0906	9	1.7072e-05	0	0	0	5.71362e-06	2.84815e-06	0	0	0	0	0	0	Proteobacteria	Gammaproteobacteria	Vibrionales	Vibrionaceae	Unclassified
OTU0907	0	1	0	0	0	0	0	4	0	3	0	0		OTU0907	8	0	2.8704e-06	0	0	0	0	0	1.14363e-05	0	8.54696e-06	0	0	Unclassified	Unclassified	Unclassified	Unclassified	Unclassified
OTU0909	0	4	0	2	0	0	0	1	0	0	0	0		OTU0909	7	0	1.14816e-05	0	5.70651e-06	0	0	0	2.85906e-06	0	0	0	0	Proteobacteria	Gammaproteobacteria	Vibrionales	Vibrionaceae	Unclassified
OTU0911	0	3	0	0	5	0	0	0	0	0	0	0		OTU0911	8	0	8.61121e-06	0	0	1.4284e-05	0	0	0	0	0	0	0	Firmicutes	Erysipelotrichia	Erysipelotrichales	Erysipelotrichaceae	Unclassified
OTU0914	1	0	0	1	0	1	3	0	0	0	0	4		OTU0914	10	2.84533e-06	0	0	2.85325e-06	0	2.84815e-06	8.51726e-06	0	0	0	0	1.13734e-05	Proteobacteria	Gammaproteobacteria	Vibrionales	Vibrionaceae	Photobacterium
OTU0915	0	3	2	1	0	0	0	0	1	0	0	0		OTU0915	7	0	8.61121e-06	5.71996e-06	2.85325e-06	0	0	0	0	2.84314e-06	0	0	0	Proteobacteria	Gammaproteobacteria	Vibrionales	Vibrionaceae	Unclassified
OTU0917	3	0	0	0	2	2	2	0	0	0	0	0		OTU0917	9	8.53599e-06	0	0	0	5.71362e-06	5.6963e-06	5.67817e-06	0	0	0	0	0	Proteobacteria	Gammaproteobacteria	Vibrionales	Vibrionaceae	Unclassified
OTU0918	0	2	5	0	2	0	0	0	0	0	0	0		OTU0918	9	0	5.74081e-06	1.42999e-05	0	5.71362e-06	0	0	0	0	0	0	0	Bacteroidetes	Bacteroidia	Bacteroidales	Rikenellaceae	Alistipes
OTU0919	0	3	0	0	5	0	0	0	0	0	0	0		OTU0919	8	0	8.61121e-06	0	0	1.4284e-05	0	0	0	0	0	0	0	Firmicutes	Erysipelotrichia	Erysipelotrichales	Erysipelotrichaceae	Unclassified
OTU0920	0	3	2	2	0	0	0	1	0	0	0	0		OTU0920	8	0	8.61121e-06	5.71996e-06	5.70651e-06	0	0	0	2.85906e-06	0	0	0	0	Proteobacteria	Gammaproteobacteria	Vibrionales	Vibrionaceae	Unclassified
OTU0923	0	1	2	1	4	1	0	0	0	0	0	0		OTU0923	9	0	2.8704e-06	5.71996e-06	2.85325e-06	1.14272e-05	2.84815e-06	0	0	0	0	0	0	Bacteroidetes	Bacteroidia	Bacteroidales	Porphyromonadaceae	Unclassified
OTU0925	0	2	3	1	0	0	0	3	0	0	0	0		OTU0925	9	0	5.74081e-06	8.57993e-06	2.85325e-06	0	0	0	8.57719e-06	0	0	0	0	Bacteroidetes	Bacteroidia	Bacteroidales	Rikenellaceae	Rikenella
OTU0926	0	3	4	0	0	0	0	0	0	0	0	0		OTU0926	7	0	8.61121e-06	1.14399e-05	0	0	0	0	0	0	0	0	0	Bacteroidetes	Bacteroidia	Bacteroidales	Rikenellaceae	Rikenella
OTU0929	0	0	0	1	6	1	0	3	0	0	0	0		OTU0929	11	0	0	0	2.85325e-06	1.71408e-05	2.84815e-06	0	8.57719e-06	0	0	0	0	Bacteroidetes	Bacteroidia	Bacteroidales	Unclassified	Unclassified
OTU0930	0	2	1	0	4	1	0	0	0	0	0	0		OTU0930	8	0	5.74081e-06	2.85998e-06	0	1.14272e-05	2.84815e-06	0	0	0	0	0	0	Bacteroidetes	Bacteroidia	Bacteroidales	Unclassified	Unclassified
OTU0933	0	2	1	1	6	0	0	0	0	0	0	0		OTU0933	10	0	5.74081e-06	2.85998e-06	2.85325e-06	1.71408e-05	0	0	0	0	0	0	0	Bacteroidetes	Bacteroidia	Bacteroidales	Unclassified	Unclassified
OTU0934	0	0	1	3	0	1	0	3	0	0	0	0		OTU0934	8	0	0	2.85998e-06	8.55976e-06	0	2.84815e-06	0	8.57719e-06	0	0	0	0	Firmicutes	Clostridia	Clostridiales	Unclassified	Unclassified
OTU0935	0	1	3	1	5	0	0	0	0	0	0	0		OTU0935	10	0	2.8704e-06	8.57993e-06	2.85325e-06	1.4284e-05	0	0	0	0	0	0	0	Firmicutes	Clostridia	Clostridiales	Unclassified	Unclassified
OTU0937	0	0	2	5	0	0	0	1	0	0	0	0		OTU0937	8	0	0	5.71996e-06	1.42663e-05	0	0	0	2.85906e-06	0	0	0	0	Bacteroidetes	Bacteroidia	Bacteroidales	Unclassified	Unclassified
OTU0940	0	0	1	4	4	0	0	0	0	0	0	0		OTU0940	9	0	0	2.85998e-06	1.1413e-05	1.14272e-05	0	0	0	0	0	0	0	Firmicutes	Clostridia	Clostridiales	Unclassified	Unclassified
OTU0942	0	2	6	0	0	0	0	0	0	0	0	0		OTU0942	8	0	5.74081e-06	1.71599e-05	0	0	0	0	0	0	0	0	0	Bacteroidetes	Bacteroidia	Bacteroidales	Rikenellaceae	Rikenella
OTU0943	0	3	4	0	1	0	0	0	0	0	0	0		OTU0943	8	0	8.61121e-06	1.14399e-05	0	2.85681e-06	0	0	0	0	0	0	0	Bacteroidetes	Bacteroidia	Bacteroidales	Rikenellaceae	Alistipes
OTU0944	0	2	5	0	1	0	0	0	0	0	0	0		OTU0944	8	0	5.74081e-06	1.42999e-05	0	2.85681e-06	0	0	0	0	0	0	0	Bacteroidetes	Bacteroidia	Bacteroidales	Rikenellaceae	Rikenella
OTU0946	0	3	4	0	0	0	0	0	0	0	0	0		OTU0946	7	0	8.61121e-06	1.14399e-05	0	0	0	0	0	0	0	0	0	Firmicutes	Unclassified	Unclassified	Unclassified	Unclassified
OTU0948	0	3	0	0	0	0	0	4	1	0	0	0		OTU0948	8	0	8.61121e-06	0	0	0	0	0	1.14363e-05	2.84314e-06	0	0	0	Unclassified	Unclassified	Unclassified	Unclassified	Unclassified
OTU0949	0	2	1	0	1	0	0	6	0	0	0	0		OTU0949	10	0	5.74081e-06	2.85998e-06	0	2.85681e-06	0	0	1.71544e-05	0	0	0	0	Unclassified	Unclassified	Unclassified	Unclassified	Unclassified
OTU0950	3	4	0	0	1	0	0	0	0	0	0	0		OTU0950	8	8.53599e-06	1.14816e-05	0	0	2.85681e-06	0	0	0	0	0	0	0	Unclassified	Unclassified	Unclassified	Unclassified	Unclassified
OTU0952	1	0	0	0	3	4	0	0	0	0	0	0		OTU0952	8	2.84533e-06	0	0	0	8.57042e-06	1.13926e-05	0	0	0	0	0	0	Fusobacteria	Fusobacteriia	Fusobacteriales	Hados.Sed.Eubac.3	Unclassified
OTU0953	0	2	0	1	0	0	0	5	0	0	0	0		OTU0953	8	0	5.74081e-06	0	2.85325e-06	0	0	0	1.42953e-05	0	0	0	0	Unclassified	Unclassified	Unclassified	Unclassified	Unclassified
OTU0956	0	4	0	0	0	0	0	2	1	0	0	0		OTU0956	7	0	1.14816e-05	0	0	0	0	0	5.71813e-06	2.84314e-06	0	0	0	Unclassified	Unclassified	Unclassified	Unclassified	Unclassified
OTU0957	0	5	2	0	0	0	0	0	0	0	0	0		OTU0957	7	0	1.4352e-05	5.71996e-06	0	0	0	0	0	0	0	0	0	Bacteroidetes	Unclassified	Unclassified	Unclassified	Unclassified
OTU0959	0	1	2	0	1	0	0	6	0	0	0	0		OTU0959	10	0	2.8704e-06	5.71996e-06	0	2.85681e-06	0	0	1.71544e-05	0	0	0	0	Unclassified	Unclassified	Unclassified	Unclassified	Unclassified
OTU0960	0	3	2	1	0	1	0	0	1	0	0	0		OTU0960	8	0	8.61121e-06	5.71996e-06	2.85325e-06	0	2.84815e-06	0	0	2.84314e-06	0	0	0	Bacteroidetes	Unclassified	Unclassified	Unclassified	Unclassified
OTU0962	0	1	0	0	0	0	0	5	2	1	0	0		OTU0962	9	0	2.8704e-06	0	0	0	0	0	1.42953e-05	5.68628e-06	2.84899e-06	0	0	Unclassified	Unclassified	Unclassified	Unclassified	Unclassified
OTU0963	1	1	0	0	0	0	0	0	2	3	0	0		OTU0963	7	2.84533e-06	2.8704e-06	0	0	0	0	0	0	5.68628e-06	8.54696e-06	0	0	Spirochaetae	Spirochaetes	Spirochaetales	Brevinemataceae	Brevinema
OTU0964	0	1	0	0	1	0	0	2	0	4	0	0		OTU0964	8	0	2.8704e-06	0	0	2.85681e-06	0	0	5.71813e-06	0	1.13959e-05	0	0	Spirochaetae	Spirochaetes	Spirochaetales	Brachyspiraceae	Brachyspira
OTU0966	0	0	0	0	0	0	0	3	1	4	0	0		OTU0966	8	0	0	0	0	0	0	0	8.57719e-06	2.84314e-06	1.13959e-05	0	0	Unclassified	Unclassified	Unclassified	Unclassified	Unclassified
OTU0967	0	2	2	3	0	0	0	0	1	0	0	0		OTU0967	8	0	5.74081e-06	5.71996e-06	8.55976e-06	0	0	0	0	2.84314e-06	0	0	0	Proteobacteria	Gammaproteobacteria	Unclassified	Unclassified	Unclassified
OTU0968	0	4	0	0	3	0	0	0	0	0	0	0		OTU0968	7	0	1.14816e-05	0	0	8.57042e-06	0	0	0	0	0	0	0	Firmicutes	Erysipelotrichia	Erysipelotrichales	Erysipelotrichaceae	Unclassified
OTU0969	0	0	0	0	0	0	0	4	2	1	0	0		OTU0969	7	0	0	0	0	0	0	0	1.14363e-05	5.68628e-06	2.84899e-06	0	0	Unclassified	Unclassified	Unclassified	Unclassified	Unclassified
OTU0970	0	2	0	2	0	1	0	0	0	0	0	2		OTU0970	7	0	5.74081e-06	0	5.70651e-06	0	2.84815e-06	0	0	0	0	0	5.6867e-06	Proteobacteria	Gammaproteobacteria	Unclassified	Unclassified	Unclassified
OTU0972	0	3	0	0	5	0	0	0	0	0	0	0		OTU0972	8	0	8.61121e-06	0	0	1.4284e-05	0	0	0	0	0	0	0	Firmicutes	Clostridia	Clostridiales	Lachnospiraceae	Tyzzerella
OTU0975	0	4	0	0	0	3	0	0	0	0	0	0		OTU0975	7	0	1.14816e-05	0	0	0	8.54445e-06	0	0	0	0	0	0	Firmicutes	Clostridia	Clostridiales	Unclassified	Unclassified
OTU0977	0	0	0	3	0	0	0	3	1	0	0	0		OTU0977	7	0	0	0	8.55976e-06	0	0	0	8.57719e-06	2.84314e-06	0	0	0	Unclassified	Unclassified	Unclassified	Unclassified	Unclassified
OTU0978	0	0	5	0	0	0	0	1	0	0	0	2		OTU0978	8	0	0	1.42999e-05	0	0	0	0	2.85906e-06	0	0	0	5.6867e-06	Unclassified	Unclassified	Unclassified	Unclassified	Unclassified
OTU0981	4	0	0	0	0	3	0	0	0	0	0	0		OTU0981	7	1.13813e-05	0	0	0	0	8.54445e-06	0	0	0	0	0	0	Fusobacteria	Fusobacteriia	Fusobacteriales	Hados.Sed.Eubac.3	Unclassified
OTU0982	0	3	2	0	3	0	0	0	0	0	0	0		OTU0982	8	0	8.61121e-06	5.71996e-06	0	8.57042e-06	0	0	0	0	0	0	0	Firmicutes	Clostridia	Clostridiales	Ruminococcaceae	Unclassified
OTU0983	0	4	0	0	3	0	0	0	0	0	0	0		OTU0983	7	0	1.14816e-05	0	0	8.57042e-06	0	0	0	0	0	0	0	Firmicutes	Clostridia	Clostridiales	Lachnospiraceae	Unclassified
OTU0984	0	3	0	0	1	0	0	4	0	0	0	0		OTU0984	8	0	8.61121e-06	0	0	2.85681e-06	0	0	1.14363e-05	0	0	0	0	Firmicutes	Clostridia	Clostridiales	Unclassified	Unclassified
OTU0987	0	2	1	0	0	0	0	0	3	0	0	0		OTU0987	6	0	5.74081e-06	2.85998e-06	0	0	0	0	0	8.52942e-06	0	0	0	Bacteroidetes	Bacteroidia	Bacteroidales	Porphyromonadaceae	Unclassified
OTU0988	0	4	0	3	0	0	0	0	0	0	0	0		OTU0988	7	0	1.14816e-05	0	8.55976e-06	0	0	0	0	0	0	0	0	Firmicutes	Clostridia	Clostridiales	Clostridiales_vadinBB60_group	Unclassified
OTU0992	0	2	2	0	0	3	0	0	0	0	0	0		OTU0992	7	0	5.74081e-06	5.71996e-06	0	0	8.54445e-06	0	0	0	0	0	0	Bacteroidetes	Unclassified	Unclassified	Unclassified	Unclassified
OTU0993	0	1	0	0	0	0	0	1	3	2	0	0		OTU0993	7	0	2.8704e-06	0	0	0	0	0	2.85906e-06	8.52942e-06	5.69797e-06	0	0	Unclassified	Unclassified	Unclassified	Unclassified	Unclassified
OTU0995	0	0	4	3	0	0	0	1	0	0	0	0		OTU0995	8	0	0	1.14399e-05	8.55976e-06	0	0	0	2.85906e-06	0	0	0	0	Bacteroidetes	Bacteroidia	Bacteroidales	Unclassified	Unclassified
OTU0996	0	2	0	0	6	0	0	0	0	0	0	0		OTU0996	8	0	5.74081e-06	0	0	1.71408e-05	0	0	0	0	0	0	0	Firmicutes	Clostridia	Clostridiales	Unclassified	Unclassified
OTU0997	0	3	3	0	0	0	0	0	0	0	0	0		OTU0997	6	0	8.61121e-06	8.57993e-06	0	0	0	0	0	0	0	0	0	Firmicutes	Erysipelotrichia	Erysipelotrichales	Erysipelotrichaceae	Dielma
OTU0998	0	3	0	0	0	1	0	2	1	0	1	0		OTU0998	8	0	8.61121e-06	0	0	0	2.84815e-06	0	5.71813e-06	2.84314e-06	0	2.83999e-06	0	Unclassified	Unclassified	Unclassified	Unclassified	Unclassified
OTU1003	0	0	0	0	0	0	0	3	2	2	0	0		OTU1003	7	0	0	0	0	0	0	0	8.57719e-06	5.68628e-06	5.69797e-06	0	0	Unclassified	Unclassified	Unclassified	Unclassified	Unclassified
OTU1005	0	0	1	1	0	0	0	2	0	3	0	0		OTU1005	7	0	0	2.85998e-06	2.85325e-06	0	0	0	5.71813e-06	0	8.54696e-06	0	0	Proteobacteria	Unclassified	Unclassified	Unclassified	Unclassified
OTU1009	1	0	0	3	0	3	1	0	0	0	0	0		OTU1009	8	2.84533e-06	0	0	8.55976e-06	0	8.54445e-06	2.83909e-06	0	0	0	0	0	Proteobacteria	Gammaproteobacteria	Vibrionales	Vibrionaceae	Unclassified
OTU1010	1	0	0	0	0	0	0	0	4	0	0	3		OTU1010	8	2.84533e-06	0	0	0	0	0	0	0	1.13726e-05	0	0	8.53005e-06	Proteobacteria	Gammaproteobacteria	Vibrionales	Vibrionaceae	Unclassified
OTU1011	0	4	2	0	0	0	0	0	0	0	0	0		OTU1011	6	0	1.14816e-05	5.71996e-06	0	0	0	0	0	0	0	0	0	Bacteroidetes	Bacteroidia	Bacteroidales	Rikenellaceae	Alistipes
OTU1019	0	2	0	0	0	0	0	1	1	2	0	0		OTU1019	6	0	5.74081e-06	0	0	0	0	0	2.85906e-06	2.84314e-06	5.69797e-06	0	0	Unclassified	Unclassified	Unclassified	Unclassified	Unclassified
OTU1021	0	4	0	0	0	0	0	0	3	0	0	0		OTU1021	7	0	1.14816e-05	0	0	0	0	0	0	8.52942e-06	0	0	0	Firmicutes	Clostridia	Clostridiales	Unclassified	Unclassified
OTU1023	4	0	0	0	2	0	0	1	0	0	0	1		OTU1023	8	1.13813e-05	0	0	0	5.71362e-06	0	0	2.85906e-06	0	0	0	2.84335e-06	Proteobacteria	Gammaproteobacteria	Vibrionales	Vibrionaceae	Unclassified
OTU1026	0	1	1	0	3	0	0	3	0	0	0	0		OTU1026	8	0	2.8704e-06	2.85998e-06	0	8.57042e-06	0	0	8.57719e-06	0	0	0	0	Unclassified	Unclassified	Unclassified	Unclassified	Unclassified
OTU1028	0	0	0	5	3	0	0	1	0	0	0	0		OTU1028	9	0	0	0	1.42663e-05	8.57042e-06	0	0	2.85906e-06	0	0	0	0	Firmicutes	Clostridia	Clostridiales	Ruminococcaceae	Unclassified
OTU1033	0	0	5	2	0	0	0	0	0	0	0	0		OTU1033	7	0	0	1.42999e-05	5.70651e-06	0	0	0	0	0	0	0	0	Proteobacteria	Gammaproteobacteria	Alteromonadales	Moritellaceae	Unclassified
OTU1034	0	0	2	3	0	0	1	0	0	1	0	0		OTU1034	7	0	0	5.71996e-06	8.55976e-06	0	0	2.83909e-06	0	0	2.84899e-06	0	0	Proteobacteria	Gammaproteobacteria	Alteromonadales	Unclassified	Unclassified
OTU1039	0	2	0	0	0	0	0	2	3	0	0	0		OTU1039	7	0	5.74081e-06	0	0	0	0	0	5.71813e-06	8.52942e-06	0	0	0	Unclassified	Unclassified	Unclassified	Unclassified	Unclassified
OTU1042	0	1	3	3	0	0	0	0	0	0	0	0		OTU1042	7	0	2.8704e-06	8.57993e-06	8.55976e-06	0	0	0	0	0	0	0	0	Bacteroidetes	Bacteroidia	Bacteroidales	Rikenellaceae	Unclassified
OTU1045	0	0	0	0	0	0	0	0	3	3	0	0		OTU1045	6	0	0	0	0	0	0	0	0	8.52942e-06	8.54696e-06	0	0	Unclassified	Unclassified	Unclassified	Unclassified	Unclassified
OTU1046	0	0	0	0	0	0	0	0	2	3	0	0		OTU1046	5	0	0	0	0	0	0	0	0	5.68628e-06	8.54696e-06	0	0	Unclassified	Unclassified	Unclassified	Unclassified	Unclassified
OTU1047	0	0	5	0	0	0	0	2	0	0	0	0		OTU1047	7	0	0	1.42999e-05	0	0	0	0	5.71813e-06	0	0	0	0	Firmicutes	Clostridia	Clostridiales	Ruminococcaceae	Unclassified
OTU1050	0	0	1	5	2	0	0	0	0	0	0	0		OTU1050	8	0	0	2.85998e-06	1.42663e-05	5.71362e-06	0	0	0	0	0	0	0	Bacteroidetes	Bacteroidia	Bacteroidales	Unclassified	Unclassified
OTU1053	0	1	0	0	0	0	0	0	3	2	0	0		OTU1053	6	0	2.8704e-06	0	0	0	0	0	0	8.52942e-06	5.69797e-06	0	0	Unclassified	Unclassified	Unclassified	Unclassified	Unclassified
OTU1054	0	3	0	3	0	0	0	0	0	0	0	0		OTU1054	6	0	8.61121e-06	0	8.55976e-06	0	0	0	0	0	0	0	0	Proteobacteria	Gammaproteobacteria	Unclassified	Unclassified	Unclassified
OTU1055	0	0	3	0	0	0	0	4	0	0	0	0		OTU1055	7	0	0	8.57993e-06	0	0	0	0	1.14363e-05	0	0	0	0	Proteobacteria	Unclassified	Unclassified	Unclassified	Unclassified
OTU1056	0	1	0	0	0	0	0	3	3	0	0	0		OTU1056	7	0	2.8704e-06	0	0	0	0	0	8.57719e-06	8.52942e-06	0	0	0	Unclassified	Unclassified	Unclassified	Unclassified	Unclassified
OTU1057	1	0	0	0	0	4	0	0	0	0	0	2		OTU1057	7	2.84533e-06	0	0	0	0	1.13926e-05	0	0	0	0	0	5.6867e-06	Proteobacteria	Gammaproteobacteria	Vibrionales	Vibrionaceae	Unclassified
OTU1061	0	3	2	1	0	0	0	0	0	0	0	0		OTU1061	6	0	8.61121e-06	5.71996e-06	2.85325e-06	0	0	0	0	0	0	0	0	Proteobacteria	Gammaproteobacteria	Unclassified	Unclassified	Unclassified
OTU1062	0	1	1	3	0	0	0	0	2	0	0	0		OTU1062	7	0	2.8704e-06	2.85998e-06	8.55976e-06	0	0	0	0	5.68628e-06	0	0	0	Unclassified	Unclassified	Unclassified	Unclassified	Unclassified
OTU1066	0	1	0	1	0	1	2	0	0	0	2	1		OTU1066	8	0	2.8704e-06	0	2.85325e-06	0	2.84815e-06	5.67817e-06	0	0	0	5.67998e-06	2.84335e-06	Proteobacteria	Unclassified	Unclassified	Unclassified	Unclassified
OTU1067	0	2	0	0	5	0	0	1	0	0	0	0		OTU1067	8	0	5.74081e-06	0	0	1.4284e-05	0	0	2.85906e-06	0	0	0	0	Bacteroidetes	Bacteroidia	Bacteroidales	Unclassified	Unclassified
OTU1068	4	0	0	0	2	0	0	1	0	0	0	0		OTU1068	7	1.13813e-05	0	0	0	5.71362e-06	0	0	2.85906e-06	0	0	0	0	Proteobacteria	Gammaproteobacteria	Vibrionales	Vibrionaceae	Unclassified
OTU1069	0	0	3	3	0	0	0	1	1	0	0	0		OTU1069	8	0	0	8.57993e-06	8.55976e-06	0	0	0	2.85906e-06	2.84314e-06	0	0	0	Bacteroidetes	Unclassified	Unclassified	Unclassified	Unclassified
OTU1070	0	1	3	0	3	0	0	0	0	0	0	0		OTU1070	7	0	2.8704e-06	8.57993e-06	0	8.57042e-06	0	0	0	0	0	0	0	Fusobacteria	Fusobacteriia	Fusobacteriales	Unclassified	Unclassified
OTU1071	0	2	0	3	0	0	0	0	0	0	1	0		OTU1071	6	0	5.74081e-06	0	8.55976e-06	0	0	0	0	0	0	2.83999e-06	0	Proteobacteria	Gammaproteobacteria	Vibrionales	Vibrionaceae	Photobacterium
OTU1078	0	3	1	0	0	0	0	0	0	2	0	0		OTU1078	6	0	8.61121e-06	2.85998e-06	0	0	0	0	0	0	5.69797e-06	0	0	Unclassified	Unclassified	Unclassified	Unclassified	Unclassified
OTU1082	0	0	3	3	0	1	0	0	0	0	0	0		OTU1082	7	0	0	8.57993e-06	8.55976e-06	0	2.84815e-06	0	0	0	0	0	0	Firmicutes	Clostridia	Clostridiales	Unclassified	Unclassified
OTU1083	0	2	0	3	0	1	0	0	0	0	0	0		OTU1083	6	0	5.74081e-06	0	8.55976e-06	0	2.84815e-06	0	0	0	0	0	0	Proteobacteria	Gammaproteobacteria	Unclassified	Unclassified	Unclassified
OTU1085	0	3	0	1	0	0	0	2	0	0	0	0		OTU1085	6	0	8.61121e-06	0	2.85325e-06	0	0	0	5.71813e-06	0	0	0	0	Unclassified	Unclassified	Unclassified	Unclassified	Unclassified
OTU1086	0	2	2	0	2	0	0	0	0	0	0	0		OTU1086	6	0	5.74081e-06	5.71996e-06	0	5.71362e-06	0	0	0	0	0	0	0	Firmicutes	Clostridia	Clostridiales	Unclassified	Unclassified
OTU1087	0	0	2	1	1	1	0	2	1	0	0	0		OTU1087	8	0	0	5.71996e-06	2.85325e-06	2.85681e-06	2.84815e-06	0	5.71813e-06	2.84314e-06	0	0	0	Firmicutes	Clostridia	Clostridiales	Ruminococcaceae	Unclassified
OTU1092	0	2	3	0	0	0	0	0	1	0	0	0		OTU1092	6	0	5.74081e-06	8.57993e-06	0	0	0	0	0	2.84314e-06	0	0	0	Proteobacteria	Betaproteobacteria	Rhodocyclales	Rhodocyclaceae	Unclassified
OTU1093	0	4	1	0	2	0	0	0	0	0	0	0		OTU1093	7	0	1.14816e-05	2.85998e-06	0	5.71362e-06	0	0	0	0	0	0	0	Firmicutes	Erysipelotrichia	Erysipelotrichales	Erysipelotrichaceae	Unclassified
OTU1095	0	4	0	0	3	0	0	0	0	0	0	0		OTU1095	7	0	1.14816e-05	0	0	8.57042e-06	0	0	0	0	0	0	0	Firmicutes	Erysipelotrichia	Erysipelotrichales	Erysipelotrichaceae	Unclassified
OTU1096	0	4	0	0	2	0	0	0	0	0	0	0		OTU1096	6	0	1.14816e-05	0	0	5.71362e-06	0	0	0	0	0	0	0	Firmicutes	Erysipelotrichia	Erysipelotrichales	Erysipelotrichaceae	Dielma
OTU1098	0	0	0	4	0	0	0	1	0	0	0	3		OTU1098	8	0	0	0	1.1413e-05	0	0	0	2.85906e-06	0	0	0	8.53005e-06	Firmicutes	Clostridia	Clostridiales	Ruminococcaceae	Unclassified
OTU1100	0	2	0	0	5	0	0	0	0	0	0	0		OTU1100	7	0	5.74081e-06	0	0	1.4284e-05	0	0	0	0	0	0	0	Firmicutes	Erysipelotrichia	Erysipelotrichales	Erysipelotrichaceae	Unclassified
OTU1102	0	2	0	5	0	0	0	0	0	0	0	0		OTU1102	7	0	5.74081e-06	0	1.42663e-05	0	0	0	0	0	0	0	0	Unclassified	Unclassified	Unclassified	Unclassified	Unclassified
OTU1106	0	2	0	1	3	2	0	0	0	0	0	0		OTU1106	8	0	5.74081e-06	0	2.85325e-06	8.57042e-06	5.6963e-06	0	0	0	0	0	0	Firmicutes	Clostridia	Clostridiales	Unclassified	Unclassified
OTU1108	0	4	0	0	0	0	0	2	0	0	0	0		OTU1108	6	0	1.14816e-05	0	0	0	0	0	5.71813e-06	0	0	0	0	Firmicutes	Clostridia	Clostridiales	Lachnospiraceae	Unclassified
OTU1110	0	3	3	0	0	0	0	0	0	0	0	0		OTU1110	6	0	8.61121e-06	8.57993e-06	0	0	0	0	0	0	0	0	0	Firmicutes	Clostridia	Clostridiales	Unclassified	Unclassified
OTU1112	0	2	1	1	0	0	0	3	0	0	0	0		OTU1112	7	0	5.74081e-06	2.85998e-06	2.85325e-06	0	0	0	8.57719e-06	0	0	0	0	Bacteroidetes	Bacteroidia	Bacteroidales	Unclassified	Unclassified
OTU1113	0	0	4	0	0	0	0	3	1	0	0	0		OTU1113	8	0	0	1.14399e-05	0	0	0	0	8.57719e-06	2.84314e-06	0	0	0	Bacteroidetes	Bacteroidia	Bacteroidales	Rikenellaceae	Unclassified
OTU1116	0	0	0	2	0	0	0	0	1	1	2	1		OTU1116	7	0	0	0	5.70651e-06	0	0	0	0	2.84314e-06	2.84899e-06	5.67998e-06	2.84335e-06	Spirochaetae	Spirochaetes	Spirochaetales	Brevinemataceae	Brevinema
OTU1117	0	2	3	0	1	0	0	1	0	0	0	0		OTU1117	7	0	5.74081e-06	8.57993e-06	0	2.85681e-06	0	0	2.85906e-06	0	0	0	0	Bacteroidetes	Bacteroidia	Bacteroidales	Rikenellaceae	Rikenella
OTU1118	0	1	3	0	3	0	0	0	0	0	0	0		OTU1118	7	0	2.8704e-06	8.57993e-06	0	8.57042e-06	0	0	0	0	0	0	0	Firmicutes	Clostridia	Clostridiales	Unclassified	Unclassified
OTU1122	0	0	2	0	2	3	0	1	0	0	0	0		OTU1122	8	0	0	5.71996e-06	0	5.71362e-06	8.54445e-06	0	2.85906e-06	0	0	0	0	Bacteroidetes	Bacteroidia	Bacteroidales	Rikenellaceae	Rikenella
OTU1123	0	2	0	1	0	0	0	2	0	0	1	0		OTU1123	6	0	5.74081e-06	0	2.85325e-06	0	0	0	5.71813e-06	0	0	2.83999e-06	0	Firmicutes	Clostridia	Clostridiales	Ruminococcaceae	Unclassified
OTU1125	0	0	0	1	0	0	0	0	2	2	2	0		OTU1125	7	0	0	0	2.85325e-06	0	0	0	0	5.68628e-06	5.69797e-06	5.67998e-06	0	Spirochaetae	Spirochaetes	Spirochaetales	Brevinemataceae	Brevinema
OTU1126	0	0	0	3	0	0	0	0	0	2	0	0		OTU1126	5	0	0	0	8.55976e-06	0	0	0	0	0	5.69797e-06	0	0	Unclassified	Unclassified	Unclassified	Unclassified	Unclassified
OTU1127	0	0	0	0	0	0	0	2	0	3	1	0		OTU1127	6	0	0	0	0	0	0	0	5.71813e-06	0	8.54696e-06	2.83999e-06	0	Unclassified	Unclassified	Unclassified	Unclassified	Unclassified
OTU1129	0	2	1	0	0	0	0	4	0	0	0	0		OTU1129	7	0	5.74081e-06	2.85998e-06	0	0	0	0	1.14363e-05	0	0	0	0	Unclassified	Unclassified	Unclassified	Unclassified	Unclassified
OTU1131	0	0	5	0	0	1	0	2	0	0	0	0		OTU1131	8	0	0	1.42999e-05	0	0	2.84815e-06	0	5.71813e-06	0	0	0	0	Firmicutes	Clostridia	Clostridiales	Ruminococcaceae	Unclassified
OTU1133	0	0	0	0	0	0	0	1	1	2	3	0		OTU1133	7	0	0	0	0	0	0	0	2.85906e-06	2.84314e-06	5.69797e-06	8.51997e-06	0	Spirochaetae	Spirochaetes	Spirochaetales	Brevinemataceae	Brevinema
OTU1136	0	2	1	2	0	0	0	0	0	0	2	0		OTU1136	7	0	5.74081e-06	2.85998e-06	5.70651e-06	0	0	0	0	0	0	5.67998e-06	0	Proteobacteria	Gammaproteobacteria	Unclassified	Unclassified	Unclassified
OTU1137	0	0	0	4	0	2	0	0	0	0	0	0		OTU1137	6	0	0	0	1.1413e-05	0	5.6963e-06	0	0	0	0	0	0	Bacteroidetes	Bacteroidia	Bacteroidales	Porphyromonadaceae	Unclassified
OTU1144	0	3	1	0	2	0	0	0	0	0	0	0		OTU1144	6	0	8.61121e-06	2.85998e-06	0	5.71362e-06	0	0	0	0	0	0	0	Bacteroidetes	Bacteroidia	Bacteroidales	Rikenellaceae	Rikenella
OTU1146	0	2	1	0	2	1	0	0	0	0	0	0		OTU1146	6	0	5.74081e-06	2.85998e-06	0	5.71362e-06	2.84815e-06	0	0	0	0	0	0	Bacteroidetes	Bacteroidia	Bacteroidales	Bacteroidaceae	Bacteroides
OTU1147	0	0	0	0	0	0	0	0	2	2	1	0		OTU1147	5	0	0	0	0	0	0	0	0	5.68628e-06	5.69797e-06	2.83999e-06	0	Proteobacteria	Gammaproteobacteria	Unclassified	Unclassified	Unclassified
OTU1148	0	4	0	0	2	0	0	0	0	0	0	0		OTU1148	6	0	1.14816e-05	0	0	5.71362e-06	0	0	0	0	0	0	0	Firmicutes	Unclassified	Unclassified	Unclassified	Unclassified
OTU1150	4	0	0	0	0	0	0	0	0	0	0	3		OTU1150	7	1.13813e-05	0	0	0	0	0	0	0	0	0	0	8.53005e-06	Proteobacteria	Gammaproteobacteria	Unclassified	Unclassified	Unclassified
OTU1151	0	2	0	0	5	0	0	0	0	0	0	0		OTU1151	7	0	5.74081e-06	0	0	1.4284e-05	0	0	0	0	0	0	0	Firmicutes	Unclassified	Unclassified	Unclassified	Unclassified
OTU1153	0	0	0	2	0	1	0	0	0	0	0	4		OTU1153	7	0	0	0	5.70651e-06	0	2.84815e-06	0	0	0	0	0	1.13734e-05	Proteobacteria	Gammaproteobacteria	Unclassified	Unclassified	Unclassified
OTU1155	0	0	0	0	3	3	0	0	0	0	0	0		OTU1155	6	0	0	0	0	8.57042e-06	8.54445e-06	0	0	0	0	0	0	Fusobacteria	Fusobacteriia	Fusobacteriales	Unclassified	Unclassified
OTU1156	0	2	0	0	0	0	0	3	1	0	0	2		OTU1156	8	0	5.74081e-06	0	0	0	0	0	8.57719e-06	2.84314e-06	0	0	5.6867e-06	Unclassified	Unclassified	Unclassified	Unclassified	Unclassified
OTU1158	0	0	0	1	0	0	0	0	2	1	2	0		OTU1158	6	0	0	0	2.85325e-06	0	0	0	0	5.68628e-06	2.84899e-06	5.67998e-06	0	Unclassified	Unclassified	Unclassified	Unclassified	Unclassified
OTU1162	0	3	0	1	0	0	0	3	0	0	0	0		OTU1162	7	0	8.61121e-06	0	2.85325e-06	0	0	0	8.57719e-06	0	0	0	0	Firmicutes	Clostridia	Clostridiales	Ruminococcaceae	Unclassified
OTU1164	0	0	1	0	3	1	0	2	0	0	0	0		OTU1164	7	0	0	2.85998e-06	0	8.57042e-06	2.84815e-06	0	5.71813e-06	0	0	0	0	Unclassified	Unclassified	Unclassified	Unclassified	Unclassified
OTU1165	0	4	0	0	0	0	0	0	0	0	2	0		OTU1165	6	0	1.14816e-05	0	0	0	0	0	0	0	0	5.67998e-06	0	Unclassified	Unclassified	Unclassified	Unclassified	Unclassified
OTU1166	0	4	0	0	2	0	0	0	0	0	0	0		OTU1166	6	0	1.14816e-05	0	0	5.71362e-06	0	0	0	0	0	0	0	Firmicutes	Unclassified	Unclassified	Unclassified	Unclassified
OTU1167	0	0	0	1	0	0	0	2	0	3	0	0		OTU1167	6	0	0	0	2.85325e-06	0	0	0	5.71813e-06	0	8.54696e-06	0	0	Spirochaetae	Spirochaetes	Spirochaetales	Brachyspiraceae	Brachyspira
OTU1169	0	0	0	0	0	3	0	0	0	0	0	4		OTU1169	7	0	0	0	0	0	8.54445e-06	0	0	0	0	0	1.13734e-05	Fusobacteria	Fusobacteriia	Fusobacteriales	Hados.Sed.Eubac.3	Unclassified
OTU1170	0	1	3	0	0	0	0	0	0	0	0	3		OTU1170	7	0	2.8704e-06	8.57993e-06	0	0	0	0	0	0	0	0	8.53005e-06	Proteobacteria	Gammaproteobacteria	Vibrionales	Vibrionaceae	Unclassified
OTU1171	0	2	1	0	3	1	0	0	0	0	0	0		OTU1171	7	0	5.74081e-06	2.85998e-06	0	8.57042e-06	2.84815e-06	0	0	0	0	0	0	Bacteroidetes	Unclassified	Unclassified	Unclassified	Unclassified
OTU1172	0	2	1	0	1	3	0	0	0	0	0	0		OTU1172	7	0	5.74081e-06	2.85998e-06	0	2.85681e-06	8.54445e-06	0	0	0	0	0	0	Bacteroidetes	Unclassified	Unclassified	Unclassified	Unclassified
OTU1186	0	2	0	1	0	0	0	3	0	0	0	0		OTU1186	6	0	5.74081e-06	0	2.85325e-06	0	0	0	8.57719e-06	0	0	0	0	Unclassified	Unclassified	Unclassified	Unclassified	Unclassified
OTU1191	0	2	0	0	0	0	0	3	1	0	0	0		OTU1191	6	0	5.74081e-06	0	0	0	0	0	8.57719e-06	2.84314e-06	0	0	0	Unclassified	Unclassified	Unclassified	Unclassified	Unclassified
OTU1199	0	3	0	0	3	0	0	0	0	0	0	0		OTU1199	6	0	8.61121e-06	0	0	8.57042e-06	0	0	0	0	0	0	0	Bacteroidetes	Bacteroidia	Bacteroidales	Porphyromonadaceae	Unclassified
OTU1200	0	0	2	1	0	1	0	2	1	0	0	0		OTU1200	7	0	0	5.71996e-06	2.85325e-06	0	2.84815e-06	0	5.71813e-06	2.84314e-06	0	0	0	Bacteroidetes	Bacteroidia	Bacteroidales	Unclassified	Unclassified
OTU1203	0	3	0	0	3	0	0	1	0	0	0	0		OTU1203	7	0	8.61121e-06	0	0	8.57042e-06	0	0	2.85906e-06	0	0	0	0	Bacteroidetes	Bacteroidia	Bacteroidales	Rikenellaceae	Unclassified
OTU1205	0	0	0	0	0	1	0	2	3	0	1	0		OTU1205	7	0	0	0	0	0	2.84815e-06	0	5.71813e-06	8.52942e-06	0	2.83999e-06	0	Firmicutes	Clostridia	Clostridiales	Ruminococcaceae	Hydrogenoanaerobacterium
OTU1207	0	3	0	0	2	0	0	1	0	0	0	0		OTU1207	6	0	8.61121e-06	0	0	5.71362e-06	0	0	2.85906e-06	0	0	0	0	Firmicutes	Erysipelotrichia	Erysipelotrichales	Erysipelotrichaceae	Unclassified
OTU1212	0	2	1	0	0	0	0	3	0	0	0	0		OTU1212	6	0	5.74081e-06	2.85998e-06	0	0	0	0	8.57719e-06	0	0	0	0	Bacteroidetes	Bacteroidia	Bacteroidales	Rikenellaceae	Rikenella
OTU1213	0	2	1	3	0	0	0	0	0	0	0	0		OTU1213	6	0	5.74081e-06	2.85998e-06	8.55976e-06	0	0	0	0	0	0	0	0	Proteobacteria	Gammaproteobacteria	Vibrionales	Vibrionaceae	Photobacterium
OTU1214	0	4	0	0	2	0	0	0	0	0	0	0		OTU1214	6	0	1.14816e-05	0	0	5.71362e-06	0	0	0	0	0	0	0	Bacteroidetes	Bacteroidia	Bacteroidales	Porphyromonadaceae	Unclassified
OTU1215	0	3	1	0	2	1	0	0	0	0	0	0		OTU1215	7	0	8.61121e-06	2.85998e-06	0	5.71362e-06	2.84815e-06	0	0	0	0	0	0	Bacteroidetes	Bacteroidia	Bacteroidales	Porphyromonadaceae	Unclassified
OTU1216	0	1	1	1	0	0	0	3	0	0	0	2		OTU1216	8	0	2.8704e-06	2.85998e-06	2.85325e-06	0	0	0	8.57719e-06	0	0	0	5.6867e-06	Proteobacteria	Gammaproteobacteria	Vibrionales	Vibrionaceae	Unclassified
OTU1217	0	4	0	0	2	0	0	0	0	0	0	0		OTU1217	6	0	1.14816e-05	0	0	5.71362e-06	0	0	0	0	0	0	0	Firmicutes	Erysipelotrichia	Erysipelotrichales	Erysipelotrichaceae	Unclassified
OTU1219	0	2	0	1	0	0	0	2	1	0	0	0		OTU1219	6	0	5.74081e-06	0	2.85325e-06	0	0	0	5.71813e-06	2.84314e-06	0	0	0	Proteobacteria	Gammaproteobacteria	Vibrionales	Vibrionaceae	Unclassified
OTU1223	0	0	2	3	1	0	0	1	0	0	0	0		OTU1223	7	0	0	5.71996e-06	8.55976e-06	2.85681e-06	0	0	2.85906e-06	0	0	0	0	Bacteroidetes	Unclassified	Unclassified	Unclassified	Unclassified
OTU1224	0	1	2	3	0	0	0	0	0	0	0	1		OTU1224	7	0	2.8704e-06	5.71996e-06	8.55976e-06	0	0	0	0	0	0	0	2.84335e-06	Proteobacteria	Gammaproteobacteria	Vibrionales	Vibrionaceae	Unclassified
OTU1226	0	2	0	0	0	0	0	0	3	0	0	0		OTU1226	5	0	5.74081e-06	0	0	0	0	0	0	8.52942e-06	0	0	0	Unclassified	Unclassified	Unclassified	Unclassified	Unclassified
OTU1228	0	3	0	0	3	0	0	0	0	0	0	0		OTU1228	6	0	8.61121e-06	0	0	8.57042e-06	0	0	0	0	0	0	0	Firmicutes	Erysipelotrichia	Erysipelotrichales	Erysipelotrichaceae	Dielma
OTU1229	0	2	2	1	1	0	0	0	0	0	0	0		OTU1229	6	0	5.74081e-06	5.71996e-06	2.85325e-06	2.85681e-06	0	0	0	0	0	0	0	Bacteroidetes	Bacteroidia	Bacteroidales	Unclassified	Unclassified
OTU1230	0	1	2	1	0	0	0	2	0	0	0	0		OTU1230	6	0	2.8704e-06	5.71996e-06	2.85325e-06	0	0	0	5.71813e-06	0	0	0	0	Bacteroidetes	Bacteroidia	Bacteroidales	Rikenellaceae	Rikenella
OTU1245	0	3	0	2	0	0	0	0	0	0	0	0		OTU1245	5	0	8.61121e-06	0	5.70651e-06	0	0	0	0	0	0	0	0	Firmicutes	Clostridia	Clostridiales	Clostridiales_vadinBB60_group	Unclassified
OTU1246	0	2	0	0	3	0	0	0	0	0	0	0		OTU1246	5	0	5.74081e-06	0	0	8.57042e-06	0	0	0	0	0	0	0	Firmicutes	Erysipelotrichia	Erysipelotrichales	Erysipelotrichaceae	Unclassified
OTU1247	0	3	1	0	2	0	0	0	0	0	0	0		OTU1247	6	0	8.61121e-06	2.85998e-06	0	5.71362e-06	0	0	0	0	0	0	0	Firmicutes	Erysipelotrichia	Erysipelotrichales	Erysipelotrichaceae	Dielma
OTU1252	0	2	1	0	3	0	0	0	0	0	0	0		OTU1252	6	0	5.74081e-06	2.85998e-06	0	8.57042e-06	0	0	0	0	0	0	0	Firmicutes	Clostridia	Clostridiales	Family_XIII	[Eubacterium]_brachy_group
OTU1256	0	0	0	2	0	1	1	0	0	0	0	3		OTU1256	7	0	0	0	5.70651e-06	0	2.84815e-06	2.83909e-06	0	0	0	0	8.53005e-06	Proteobacteria	Gammaproteobacteria	Vibrionales	Vibrionaceae	Unclassified
OTU1258	0	2	0	1	0	0	0	1	0	0	3	0		OTU1258	7	0	5.74081e-06	0	2.85325e-06	0	0	0	2.85906e-06	0	0	8.51997e-06	0	Proteobacteria	Gammaproteobacteria	Vibrionales	Vibrionaceae	Unclassified
OTU1260	0	2	0	0	3	0	0	0	0	0	0	0		OTU1260	5	0	5.74081e-06	0	0	8.57042e-06	0	0	0	0	0	0	0	Firmicutes	Unclassified	Unclassified	Unclassified	Unclassified
OTU1261	0	0	0	0	0	0	0	3	0	0	0	4		OTU1261	7	0	0	0	0	0	0	0	8.57719e-06	0	0	0	1.13734e-05	Proteobacteria	Gammaproteobacteria	Vibrionales	Vibrionaceae	Unclassified
OTU1265	0	1	0	1	0	0	1	2	1	0	0	2		OTU1265	8	0	2.8704e-06	0	2.85325e-06	0	0	2.83909e-06	5.71813e-06	2.84314e-06	0	0	5.6867e-06	Proteobacteria	Gammaproteobacteria	Vibrionales	Vibrionaceae	Unclassified
OTU1266	2	0	0	0	0	0	2	0	0	0	0	3		OTU1266	7	5.69066e-06	0	0	0	0	0	5.67817e-06	0	0	0	0	8.53005e-06	Proteobacteria	Gammaproteobacteria	Vibrionales	Vibrionaceae	Unclassified
OTU1276	0	0	0	1	4	0	0	2	0	0	0	0		OTU1276	7	0	0	0	2.85325e-06	1.14272e-05	0	0	5.71813e-06	0	0	0	0	Firmicutes	Clostridia	Clostridiales	Lachnospiraceae	Unclassified
OTU1277	0	2	2	0	1	0	0	0	0	0	0	0		OTU1277	5	0	5.74081e-06	5.71996e-06	0	2.85681e-06	0	0	0	0	0	0	0	Firmicutes	Clostridia	Clostridiales	Unclassified	Unclassified
OTU1281	0	2	0	3	0	0	0	0	0	0	0	0		OTU1281	5	0	5.74081e-06	0	8.55976e-06	0	0	0	0	0	0	0	0	Proteobacteria	Gammaproteobacteria	Vibrionales	Vibrionaceae	Grimontia
OTU1282	2	0	0	3	0	0	0	0	0	0	0	1		OTU1282	6	5.69066e-06	0	0	8.55976e-06	0	0	0	0	0	0	0	2.84335e-06	Proteobacteria	Gammaproteobacteria	Vibrionales	Vibrionaceae	Unclassified
OTU1288	0	2	0	1	0	0	0	3	0	0	0	0		OTU1288	6	0	5.74081e-06	0	2.85325e-06	0	0	0	8.57719e-06	0	0	0	0	Firmicutes	Clostridia	Clostridiales	Unclassified	Unclassified
OTU1289	0	1	0	2	3	0	0	0	0	0	0	0		OTU1289	6	0	2.8704e-06	0	5.70651e-06	8.57042e-06	0	0	0	0	0	0	0	Firmicutes	Clostridia	Clostridiales	Ruminococcaceae	Unclassified
OTU1295	0	2	0	0	4	0	0	0	0	0	0	0		OTU1295	6	0	5.74081e-06	0	0	1.14272e-05	0	0	0	0	0	0	0	Unclassified	Unclassified	Unclassified	Unclassified	Unclassified
OTU1313	0	0	3	0	3	1	0	0	0	0	0	0		OTU1313	7	0	0	8.57993e-06	0	8.57042e-06	2.84815e-06	0	0	0	0	0	0	Fusobacteria	Fusobacteriia	Fusobacteriales	Unclassified	Unclassified
OTU1315	0	2	0	0	0	0	0	3	0	0	0	0		OTU1315	5	0	5.74081e-06	0	0	0	0	0	8.57719e-06	0	0	0	0	Unclassified	Unclassified	Unclassified	Unclassified	Unclassified
OTU1322	0	1	3	2	0	0	0	0	0	0	0	0		OTU1322	6	0	2.8704e-06	8.57993e-06	5.70651e-06	0	0	0	0	0	0	0	0	Proteobacteria	Gammaproteobacteria	Unclassified	Unclassified	Unclassified
OTU1323	0	0	3	2	0	0	0	0	0	0	0	1		OTU1323	6	0	0	8.57993e-06	5.70651e-06	0	0	0	0	0	0	0	2.84335e-06	Proteobacteria	Gammaproteobacteria	Unclassified	Unclassified	Unclassified
OTU1324	0	0	3	0	0	0	1	2	0	0	0	0		OTU1324	6	0	0	8.57993e-06	0	0	0	2.83909e-06	5.71813e-06	0	0	0	0	Spirochaetae	Spirochaetes	Spirochaetales	Brevinemataceae	Brevinema
OTU1326	0	0	0	0	0	0	0	3	0	2	0	0		OTU1326	5	0	0	0	0	0	0	0	8.57719e-06	0	5.69797e-06	0	0	Unclassified	Unclassified	Unclassified	Unclassified	Unclassified
OTU1328	0	2	3	0	0	0	0	0	0	0	0	0		OTU1328	5	0	5.74081e-06	8.57993e-06	0	0	0	0	0	0	0	0	0	Bacteroidetes	Bacteroidia	Bacteroidales	Rikenellaceae	Rikenella
OTU1330	0	2	2	0	0	0	0	1	0	0	0	0		OTU1330	5	0	5.74081e-06	5.71996e-06	0	0	0	0	2.85906e-06	0	0	0	0	Unclassified	Unclassified	Unclassified	Unclassified	Unclassified
OTU1332	0	0	2	0	3	1	0	0	0	0	0	0		OTU1332	6	0	0	5.71996e-06	0	8.57042e-06	2.84815e-06	0	0	0	0	0	0	Bacteroidetes	Unclassified	Unclassified	Unclassified	Unclassified
OTU1334	3	0	0	2	0	0	0	0	0	0	0	1		OTU1334	6	8.53599e-06	0	0	5.70651e-06	0	0	0	0	0	0	0	2.84335e-06	Proteobacteria	Gammaproteobacteria	Unclassified	Unclassified	Unclassified
OTU1337	0	0	0	0	0	3	0	0	0	0	0	4		OTU1337	7	0	0	0	0	0	8.54445e-06	0	0	0	0	0	1.13734e-05	Fusobacteria	Fusobacteriia	Fusobacteriales	Hados.Sed.Eubac.3	Unclassified
OTU1338	0	0	0	0	0	0	0	3	0	2	0	0		OTU1338	5	0	0	0	0	0	0	0	8.57719e-06	0	5.69797e-06	0	0	Spirochaetae	Spirochaetes	Spirochaetales	Brevinemataceae	Brevinema
OTU1341	0	0	2	0	1	1	0	2	0	0	0	0		OTU1341	6	0	0	5.71996e-06	0	2.85681e-06	2.84815e-06	0	5.71813e-06	0	0	0	0	Bacteroidetes	Bacteroidia	Bacteroidales	Rikenellaceae	Rikenella
OTU1342	0	1	0	2	0	0	0	3	0	0	0	0		OTU1342	6	0	2.8704e-06	0	5.70651e-06	0	0	0	8.57719e-06	0	0	0	0	Bacteroidetes	Unclassified	Unclassified	Unclassified	Unclassified
OTU1346	0	2	0	0	0	0	0	2	2	0	0	0		OTU1346	6	0	5.74081e-06	0	0	0	0	0	5.71813e-06	5.68628e-06	0	0	0	Proteobacteria	Unclassified	Unclassified	Unclassified	Unclassified
OTU1349	0	0	3	0	0	0	0	3	0	0	0	0		OTU1349	6	0	0	8.57993e-06	0	0	0	0	8.57719e-06	0	0	0	0	Bacteroidetes	Bacteroidia	Bacteroidales	Rikenellaceae	Rikenella
OTU1353	0	1	2	0	2	1	0	0	0	0	0	0		OTU1353	6	0	2.8704e-06	5.71996e-06	0	5.71362e-06	2.84815e-06	0	0	0	0	0	0	Bacteroidetes	Unclassified	Unclassified	Unclassified	Unclassified
OTU1359	0	0	0	0	0	0	0	3	2	0	0	0		OTU1359	5	0	0	0	0	0	0	0	8.57719e-06	5.68628e-06	0	0	0	Firmicutes	Clostridia	Clostridiales	Ruminococcaceae	Unclassified
OTU1361	0	0	0	0	3	1	0	2	0	0	0	0		OTU1361	6	0	0	0	0	8.57042e-06	2.84815e-06	0	5.71813e-06	0	0	0	0	Firmicutes	Clostridia	Clostridiales	Unclassified	Unclassified
OTU1364	0	0	0	0	0	0	0	3	0	2	0	0		OTU1364	5	0	0	0	0	0	0	0	8.57719e-06	0	5.69797e-06	0	0	Spirochaetae	Spirochaetes	Spirochaetales	Brachyspiraceae	Brachyspira
OTU1385	0	2	2	0	0	0	0	1	0	0	0	0		OTU1385	5	0	5.74081e-06	5.71996e-06	0	0	0	0	2.85906e-06	0	0	0	0	Proteobacteria	Gammaproteobacteria	Unclassified	Unclassified	Unclassified
OTU1388	0	1	2	0	3	0	0	0	0	0	0	0		OTU1388	6	0	2.8704e-06	5.71996e-06	0	8.57042e-06	0	0	0	0	0	0	0	Firmicutes	Clostridia	Clostridiales	Lachnospiraceae	Tyzzerella
OTU1392	0	2	0	0	3	0	0	0	0	0	0	0		OTU1392	5	0	5.74081e-06	0	0	8.57042e-06	0	0	0	0	0	0	0	Bacteroidetes	Unclassified	Unclassified	Unclassified	Unclassified
OTU1398	0	2	3	0	0	0	0	0	0	0	0	0		OTU1398	5	0	5.74081e-06	8.57993e-06	0	0	0	0	0	0	0	0	0	Firmicutes	Clostridia	Clostridiales	Ruminococcaceae	Unclassified
OTU1404	0	2	0	0	3	0	0	0	0	0	0	0		OTU1404	5	0	5.74081e-06	0	0	8.57042e-06	0	0	0	0	0	0	0	Firmicutes	Erysipelotrichia	Erysipelotrichales	Erysipelotrichaceae	Unclassified
OTU1408	0	2	0	2	0	0	1	0	0	0	0	0		OTU1408	5	0	5.74081e-06	0	5.70651e-06	0	0	2.83909e-06	0	0	0	0	0	Proteobacteria	Gammaproteobacteria	Unclassified	Unclassified	Unclassified
OTU1409	0	2	0	0	0	0	0	3	0	0	0	0		OTU1409	5	0	5.74081e-06	0	0	0	0	0	8.57719e-06	0	0	0	0	Firmicutes	Erysipelotrichia	Erysipelotrichales	Erysipelotrichaceae	Unclassified
OTU1410	0	3	0	0	2	0	0	0	0	0	0	0		OTU1410	5	0	8.61121e-06	0	0	5.71362e-06	0	0	0	0	0	0	0	Firmicutes	Erysipelotrichia	Erysipelotrichales	Erysipelotrichaceae	Dielma
OTU1411	0	3	0	0	2	0	0	0	0	0	0	0		OTU1411	5	0	8.61121e-06	0	0	5.71362e-06	0	0	0	0	0	0	0	Firmicutes	Erysipelotrichia	Erysipelotrichales	Erysipelotrichaceae	Unclassified
OTU1416	0	2	0	0	3	0	0	0	0	0	0	0		OTU1416	5	0	5.74081e-06	0	0	8.57042e-06	0	0	0	0	0	0	0	Firmicutes	Erysipelotrichia	Erysipelotrichales	Erysipelotrichaceae	Unclassified
OTU1417	2	0	0	1	0	1	0	0	0	0	0	2		OTU1417	6	5.69066e-06	0	0	2.85325e-06	0	2.84815e-06	0	0	0	0	0	5.6867e-06	Proteobacteria	Gammaproteobacteria	Unclassified	Unclassified	Unclassified
OTU1418	0	2	2	0	0	0	0	0	0	0	0	0		OTU1418	4	0	5.74081e-06	5.71996e-06	0	0	0	0	0	0	0	0	0	Spirochaetae	Spirochaetes	Spirochaetales	Brevinemataceae	Brevinema
OTU1419	0	2	2	0	1	0	0	0	0	0	0	0		OTU1419	5	0	5.74081e-06	5.71996e-06	0	2.85681e-06	0	0	0	0	0	0	0	Firmicutes	Clostridia	Clostridiales	Ruminococcaceae	Unclassified
OTU1422	0	2	0	0	3	0	0	0	0	0	0	0		OTU1422	5	0	5.74081e-06	0	0	8.57042e-06	0	0	0	0	0	0	0	Firmicutes	Clostridia	Clostridiales	Lachnospiraceae	Unclassified
OTU1423	0	0	2	2	0	1	0	0	0	0	0	0		OTU1423	5	0	0	5.71996e-06	5.70651e-06	0	2.84815e-06	0	0	0	0	0	0	Firmicutes	Clostridia	Clostridiales	Unclassified	Unclassified
OTU1434	0	3	0	0	2	0	0	0	0	0	0	0		OTU1434	5	0	8.61121e-06	0	0	5.71362e-06	0	0	0	0	0	0	0	Firmicutes	Clostridia	Clostridiales	Lachnospiraceae	Unclassified
OTU1440	0	0	3	0	0	0	0	3	0	0	0	0		OTU1440	6	0	0	8.57993e-06	0	0	0	0	8.57719e-06	0	0	0	0	Proteobacteria	Gammaproteobacteria	Alteromonadales	Unclassified	Unclassified
OTU1449	1	0	1	0	0	2	0	0	0	0	0	2		OTU1449	6	2.84533e-06	0	2.85998e-06	0	0	5.6963e-06	0	0	0	0	0	5.6867e-06	Proteobacteria	Gammaproteobacteria	Vibrionales	Vibrionaceae	Unclassified
OTU1452	0	1	2	0	0	0	0	2	0	0	0	0		OTU1452	5	0	2.8704e-06	5.71996e-06	0	0	0	0	5.71813e-06	0	0	0	0	Bacteroidetes	Bacteroidia	Bacteroidales	Rikenellaceae	Alistipes
OTU1454	0	2	0	1	0	0	0	3	0	0	0	0		OTU1454	6	0	5.74081e-06	0	2.85325e-06	0	0	0	8.57719e-06	0	0	0	0	Unclassified	Unclassified	Unclassified	Unclassified	Unclassified
OTU1458	0	2	2	0	0	0	0	0	0	0	0	0		OTU1458	4	0	5.74081e-06	5.71996e-06	0	0	0	0	0	0	0	0	0	Proteobacteria	Gammaproteobacteria	Vibrionales	Vibrionaceae	Unclassified
OTU1474	0	0	1	0	0	0	0	2	0	1	2	0		OTU1474	6	0	0	2.85998e-06	0	0	0	0	5.71813e-06	0	2.84899e-06	5.67998e-06	0	Unclassified	Unclassified	Unclassified	Unclassified	Unclassified
OTU1477	0	2	2	0	0	0	0	1	0	0	0	0		OTU1477	5	0	5.74081e-06	5.71996e-06	0	0	0	0	2.85906e-06	0	0	0	0	Unclassified	Unclassified	Unclassified	Unclassified	Unclassified
OTU1482	0	2	2	0	0	0	0	0	0	0	1	0		OTU1482	5	0	5.74081e-06	5.71996e-06	0	0	0	0	0	0	0	2.83999e-06	0	Unclassified	Unclassified	Unclassified	Unclassified	Unclassified
OTU1486	0	0	0	0	0	2	0	0	1	0	0	3		OTU1486	6	0	0	0	0	0	5.6963e-06	0	0	2.84314e-06	0	0	8.53005e-06	Proteobacteria	Gammaproteobacteria	Vibrionales	Vibrionaceae	Unclassified
OTU1497	0	0	0	0	3	2	1	0	0	0	0	0		OTU1497	6	0	0	0	0	8.57042e-06	5.6963e-06	2.83909e-06	0	0	0	0	0	Proteobacteria	Gammaproteobacteria	Pseudomonadales	Moraxellaceae	Acinetobacter
OTU1501	3	0	0	0	0	2	0	0	0	0	0	0		OTU1501	5	8.53599e-06	0	0	0	0	5.6963e-06	0	0	0	0	0	0	Proteobacteria	Gammaproteobacteria	Vibrionales	Vibrionaceae	Aliivibrio
OTU1512	3	0	0	0	0	0	0	3	0	0	0	0		OTU1512	6	8.53599e-06	0	0	0	0	0	0	8.57719e-06	0	0	0	0	Proteobacteria	Gammaproteobacteria	Vibrionales	Vibrionaceae	Unclassified
OTU1524	0	0	0	0	0	2	0	0	0	0	1	3		OTU1524	6	0	0	0	0	0	5.6963e-06	0	0	0	0	2.83999e-06	8.53005e-06	Fusobacteria	Fusobacteriia	Fusobacteriales	Hados.Sed.Eubac.3	Unclassified
OTU1538	0	0	0	1	0	0	2	0	1	0	0	2		OTU1538	6	0	0	0	2.85325e-06	0	0	5.67817e-06	0	2.84314e-06	0	0	5.6867e-06	Proteobacteria	Gammaproteobacteria	Vibrionales	Vibrionaceae	Unclassified
OTU1555	0	0	1	0	2	0	0	2	0	0	0	0		OTU1555	5	0	0	2.85998e-06	0	5.71362e-06	0	0	5.71813e-06	0	0	0	0	Bacteroidetes	Bacteroidia	Bacteroidales	Rikenellaceae	Rikenella
OTU1571	0	2	0	0	2	1	0	0	0	0	0	0		OTU1571	5	0	5.74081e-06	0	0	5.71362e-06	2.84815e-06	0	0	0	0	0	0	Bacteroidetes	Bacteroidia	Bacteroidales	Porphyromonadaceae	Unclassified
OTU1612	2	0	0	0	0	1	0	0	0	0	0	2		OTU1612	5	5.69066e-06	0	0	0	0	2.84815e-06	0	0	0	0	0	5.6867e-06	Proteobacteria	Gammaproteobacteria	Alteromonadales	Unclassified	Unclassified
OTU1613	0	0	0	0	0	0	0	2	0	2	0	0		OTU1613	4	0	0	0	0	0	0	0	5.71813e-06	0	5.69797e-06	0	0	Unclassified	Unclassified	Unclassified	Unclassified	Unclassified
OTU1614	0	0	2	0	2	0	0	1	0	0	0	0		OTU1614	5	0	0	5.71996e-06	0	5.71362e-06	0	0	2.85906e-06	0	0	0	0	Bacteroidetes	Unclassified	Unclassified	Unclassified	Unclassified
OTU1619	0	2	0	0	2	0	0	0	0	0	0	0		OTU1619	4	0	5.74081e-06	0	0	5.71362e-06	0	0	0	0	0	0	0	Firmicutes	Erysipelotrichia	Erysipelotrichales	Erysipelotrichaceae	Dielma
OTU1624	0	2	0	0	3	0	0	0	0	0	0	0		OTU1624	5	0	5.74081e-06	0	0	8.57042e-06	0	0	0	0	0	0	0	Firmicutes	Erysipelotrichia	Erysipelotrichales	Erysipelotrichaceae	Unclassified
OTU1628	0	2	0	0	0	0	0	2	0	0	0	0		OTU1628	4	0	5.74081e-06	0	0	0	0	0	5.71813e-06	0	0	0	0	Unclassified	Unclassified	Unclassified	Unclassified	Unclassified
OTU1635	0	0	0	0	3	0	0	2	0	0	0	0		OTU1635	5	0	0	0	0	8.57042e-06	0	0	5.71813e-06	0	0	0	0	Firmicutes	Erysipelotrichia	Erysipelotrichales	Erysipelotrichaceae	Unclassified
OTU1644	0	0	0	2	2	1	0	0	0	0	0	0		OTU1644	5	0	0	0	5.70651e-06	5.71362e-06	2.84815e-06	0	0	0	0	0	0	Fusobacteria	Fusobacteriia	Fusobacteriales	Unclassified	Unclassified
OTU1647	0	0	0	0	3	1	0	2	0	0	0	0		OTU1647	6	0	0	0	0	8.57042e-06	2.84815e-06	0	5.71813e-06	0	0	0	0	Fusobacteria	Fusobacteriia	Fusobacteriales	Unclassified	Unclassified
OTU1658	1	0	2	0	2	0	0	0	0	0	0	0		OTU1658	5	2.84533e-06	0	5.71996e-06	0	5.71362e-06	0	0	0	0	0	0	0	Fusobacteria	Fusobacteriia	Fusobacteriales	Unclassified	Unclassified
OTU1662	0	1	2	0	0	0	0	2	0	0	0	0		OTU1662	5	0	2.8704e-06	5.71996e-06	0	0	0	0	5.71813e-06	0	0	0	0	Unclassified	Unclassified	Unclassified	Unclassified	Unclassified
OTU1694	0	2	0	0	3	0	0	0	0	0	0	0		OTU1694	5	0	5.74081e-06	0	0	8.57042e-06	0	0	0	0	0	0	0	Firmicutes	Clostridia	Clostridiales	Lachnospiraceae	Unclassified
OTU1697	0	2	0	0	2	0	0	0	0	0	0	0		OTU1697	4	0	5.74081e-06	0	0	5.71362e-06	0	0	0	0	0	0	0	Firmicutes	Unclassified	Unclassified	Unclassified	Unclassified
OTU1698	0	2	2	0	0	0	0	0	0	0	0	0		OTU1698	4	0	5.74081e-06	5.71996e-06	0	0	0	0	0	0	0	0	0	Firmicutes	Clostridia	Clostridiales	Ruminococcaceae	Unclassified
OTU1707	0	0	0	0	0	0	2	0	0	2	0	0		OTU1707	4	0	0	0	0	0	0	5.67817e-06	0	0	5.69797e-06	0	0	Proteobacteria	Gammaproteobacteria	Unclassified	Unclassified	Unclassified
OTU1709	0	0	0	0	3	0	0	2	0	0	0	0		OTU1709	5	0	0	0	0	8.57042e-06	0	0	5.71813e-06	0	0	0	0	Firmicutes	Clostridia	Clostridiales	Unclassified	Unclassified
OTU1728	0	2	2	0	0	0	0	0	0	0	0	0		OTU1728	4	0	5.74081e-06	5.71996e-06	0	0	0	0	0	0	0	0	0	Bacteroidetes	Bacteroidia	Bacteroidales	Rikenellaceae	Unclassified
OTU1739	0	1	2	0	2	0	0	0	0	0	0	0		OTU1739	5	0	2.8704e-06	5.71996e-06	0	5.71362e-06	0	0	0	0	0	0	0	Firmicutes	Clostridia	Clostridiales	Unclassified	Unclassified
OTU1740	0	2	0	0	3	0	0	0	0	0	0	0		OTU1740	5	0	5.74081e-06	0	0	8.57042e-06	0	0	0	0	0	0	0	Firmicutes	Clostridia	Clostridiales	Unclassified	Unclassified
OTU1760	0	0	0	0	0	0	0	2	2	0	0	0		OTU1760	4	0	0	0	0	0	0	0	5.71813e-06	5.68628e-06	0	0	0	Unclassified	Unclassified	Unclassified	Unclassified	Unclassified
OTU1765	0	0	2	0	2	0	0	0	0	0	0	0		OTU1765	4	0	0	5.71996e-06	0	5.71362e-06	0	0	0	0	0	0	0	Firmicutes	Clostridia	Clostridiales	Unclassified	Unclassified
OTU1777	0	2	0	0	2	0	0	0	0	0	0	0		OTU1777	4	0	5.74081e-06	0	0	5.71362e-06	0	0	0	0	0	0	0	Firmicutes	Clostridia	Clostridiales	Lachnospiraceae	Unclassified
OTU1780	0	2	0	0	2	0	0	0	0	0	0	0		OTU1780	4	0	5.74081e-06	0	0	5.71362e-06	0	0	0	0	0	0	0	Firmicutes	Clostridia	Clostridiales	Ruminococcaceae	Unclassified
OTU1798	0	0	2	0	0	0	0	2	0	0	0	0		OTU1798	4	0	0	5.71996e-06	0	0	0	0	5.71813e-06	0	0	0	0	Firmicutes	Clostridia	Clostridiales	Unclassified	Unclassified
OTU1799	0	2	0	0	2	0	0	0	0	0	0	0		OTU1799	4	0	5.74081e-06	0	0	5.71362e-06	0	0	0	0	0	0	0	Firmicutes	Erysipelotrichia	Erysipelotrichales	Erysipelotrichaceae	Dielma
OTU1819	0	0	0	0	0	0	0	3	0	0	2	0		OTU1819	5	0	0	0	0	0	0	0	8.57719e-06	0	0	5.67998e-06	0	Unclassified	Unclassified	Unclassified	Unclassified	Unclassified
OTU1836	0	2	0	0	0	0	0	2	0	0	0	0		OTU1836	4	0	5.74081e-06	0	0	0	0	0	5.71813e-06	0	0	0	0	Unclassified	Unclassified	Unclassified	Unclassified	Unclassified
OTU1838	0	0	0	0	2	2	0	0	0	0	0	0		OTU1838	4	0	0	0	0	5.71362e-06	5.6963e-06	0	0	0	0	0	0	Bacteroidetes	Unclassified	Unclassified	Unclassified	Unclassified
OTU1844	0	0	0	2	2	0	0	0	0	0	0	0		OTU1844	4	0	0	0	5.70651e-06	5.71362e-06	0	0	0	0	0	0	0	Firmicutes	Clostridia	Clostridiales	Unclassified	Unclassified
OTU1848	0	2	0	0	2	0	0	0	0	0	0	0		OTU1848	4	0	5.74081e-06	0	0	5.71362e-06	0	0	0	0	0	0	0	Firmicutes	Erysipelotrichia	Erysipelotrichales	Erysipelotrichaceae	Dielma
OTU1855	0	2	0	0	0	0	0	2	0	0	0	0		OTU1855	4	0	5.74081e-06	0	0	0	0	0	5.71813e-06	0	0	0	0	Unclassified	Unclassified	Unclassified	Unclassified	Unclassified
OTU1859	0	0	2	0	0	0	0	2	0	0	0	0		OTU1859	4	0	0	5.71996e-06	0	0	0	0	5.71813e-06	0	0	0	0	Firmicutes	Clostridia	Clostridiales	Unclassified	Unclassified
OTU1866	0	2	0	0	2	0	0	0	0	0	0	0		OTU1866	4	0	5.74081e-06	0	0	5.71362e-06	0	0	0	0	0	0	0	Firmicutes	Unclassified	Unclassified	Unclassified	Unclassified
OTU1868	0	2	0	0	2	0	0	0	0	0	0	0		OTU1868	4	0	5.74081e-06	0	0	5.71362e-06	0	0	0	0	0	0	0	Firmicutes	Clostridia	Clostridiales	Unclassified	Unclassified
OTU1874	0	0	0	0	2	0	0	2	1	0	0	0		OTU1874	5	0	0	0	0	5.71362e-06	0	0	5.71813e-06	2.84314e-06	0	0	0	Firmicutes	Erysipelotrichia	Erysipelotrichales	Erysipelotrichaceae	[Anaerorhabdus]_furcosa_group
OTU1906	0	2	0	0	2	0	0	0	0	0	0	0		OTU1906	4	0	5.74081e-06	0	0	5.71362e-06	0	0	0	0	0	0	0	Firmicutes	Clostridia	Clostridiales	Unclassified	Unclassified
OTU1922	0	2	0	0	2	0	0	0	0	0	0	0		OTU1922	4	0	5.74081e-06	0	0	5.71362e-06	0	0	0	0	0	0	0	Firmicutes	Erysipelotrichia	Erysipelotrichales	Erysipelotrichaceae	Dielma
OTU1933	0	0	0	1	0	0	2	0	0	0	0	2		OTU1933	5	0	0	0	2.85325e-06	0	0	5.67817e-06	0	0	0	0	5.6867e-06	Proteobacteria	Gammaproteobacteria	Vibrionales	Vibrionaceae	Unclassified
OTU1944	0	2	0	0	2	0	0	0	0	0	0	0		OTU1944	4	0	5.74081e-06	0	0	5.71362e-06	0	0	0	0	0	0	0	Firmicutes	Clostridia	Clostridiales	Unclassified	Unclassified
OTU1963	2	0	0	0	0	0	0	0	0	0	0	2		OTU1963	4	5.69066e-06	0	0	0	0	0	0	0	0	0	0	5.6867e-06	Proteobacteria	Gammaproteobacteria	Unclassified	Unclassified	Unclassified
OTU2011	0	0	2	0	0	0	0	2	0	0	0	0		OTU2011	4	0	0	5.71996e-06	0	0	0	0	5.71813e-06	0	0	0	0	Bacteroidetes	Bacteroidia	Bacteroidales	Unclassified	Unclassified
OTU2025	0	0	1	0	2	0	0	2	0	0	0	0		OTU2025	5	0	0	2.85998e-06	0	5.71362e-06	0	0	5.71813e-06	0	0	0	0	Firmicutes	Clostridia	Clostridiales	Ruminococcaceae	Unclassified
OTU2037	0	2	0	0	2	0	0	0	0	0	0	0		OTU2037	4	0	5.74081e-06	0	0	5.71362e-06	0	0	0	0	0	0	0	Firmicutes	Clostridia	Clostridiales	Unclassified	Unclassified
OTU2199	0	0	0	0	0	0	0	2	0	0	2	0		OTU2199	4	0	0	0	0	0	0	0	5.71813e-06	0	0	5.67998e-06	0	Unclassified	Unclassified	Unclassified	Unclassified	Unclassified
	351453	348383	349653	350477	350041	351105	352226	349765	351724	351002	352114	351698
