# Supplementary material for: Gastrointestinal microbial community changes in Atlantic cod (Gadus morhua) exposed to crude oil
Source: BMC Microbiol. 2018 Apr 2;18:25. doi: 10.1186/s12866-018-1171-2 (PMC5879832; doi:10.1186/s12866-018-1171-2)
Supplement: Supplementary file 14 — Table S12. Result of SIMPER analysis. (XLSX 16 kb) [file 12866_2018_1171_MOESM14_ESM.xlsx]

## Sheet: SIMPER
OTU	Average	SD	Ratio	Average A	Average B	Cumulative sum	p-value
OTU002	0.180872	0.123109	1.4692	9666.17	130233	0.2371	0.041	*			= Differentially abundant according to MetaStats
OTU001	0.153626	0.106953	1.4364	87430.5	121155	0.4386	0.482
OTU003	0.0772409	0.118189	0.6535	43947.8	20908.8	0.5398	0.996
OTU004	0.0623682	0.0506277	1.2319	49133.7	5373.17	0.6216	0.003	**
OTU005	0.0362194	0.0537265	0.6741	16906.3	14730.2	0.6691	0.99
OTU006	0.0331532	0.0412612	0.8035	23850.3	698	0.7126	0.009	**
OTU007	0.0268949	0.0556761	0.4831	17775.5	1743	0.7478	0.977
OTU011	0.0211764	0.028935	0.7319	14860.5	31.6667	0.7756	0.071	.
OTU010	0.0193308	0.0269948	0.7161	11495.5	5365.83	0.801	0.854
OTU009	0.018464	0.0338483	0.5455	347.5	12876.2	0.8252	0.322
OTU008	0.0180978	0.0150164	1.2052	5120.17	13093	0.8489	0.224
OTU012	0.0163251	0.0356313	0.4582	11439.2	562.5	0.8703	0.92
OTU013	0.0095592	0.013585	0.7037	6564.33	1254.67	0.8828	0.337
OTU015	0.00565259	0.0071453	0.7911	4063.17	793	0.8902	0.229
OTU014	0.00551041	0.00379835	1.4507	4231.83	818.833	0.8975	0.042	*
OTU016	0.0048724	0.00488151	0.9981	1445.83	3351.33	0.9039	0.413
OTU017	0.00466404	0.00588184	0.793	3404	249.833	0.91	0.034	*
OTU018	0.00463218	0.00524468	0.8832	971	3136.33	0.916	0.354
OTU019	0.00371505	0.00339503	1.0943	2755	149	0.9209	0.003	**
OTU020	0.0029055	0.00214791	1.3527	2233.17	370.5	0.9247	0.044	*
OTU021	0.0023914	0.00196553	1.2167	1675.67	659.833	0.9279	0.241
OTU023	0.00229042	0.00417115	0.5491	345.167	1426.67	0.9309	0.292
OTU024	0.00220776	0.003482	0.6341	1553.33	3.5	0.9338	0.013	*
OTU022	0.00218649	0.00220705	0.9907	1131	1148.33	0.9366	0.474
OTU025	0.00185337	0.00154443	1.2	1376.67	112	0.9391	0.021	*
OTU028	0.00166174	0.00166277	0.9994	1209.83	89.6667	0.9412	0.042	*
OTU030	0.00163748	0.00222136	0.7372	1184.33	165.667	0.9434	0.146
OTU027	0.00162979	0.00181827	0.8963	1123	251	0.9455	0.235
OTU029	0.00149325	0.00108897	1.3712	1135	128.5	0.9475	0.017	*
OTU026	0.00143663	0.00119503	1.2022	1081.5	381.333	0.9494	0.188
OTU031	0.00128834	0.00178794	0.7206	1005.67	234.167	0.951	0.224
OTU032	0.00128063	0.00157421	0.8135	920.833	48.6667	0.9527	0.047	*
OTU043	0.00114149	0.00256962	0.4442	5.5	796.333	0.9542	0.36
OTU033	0.00112781	0.00178173	0.633	811.5	93	0.9557	0.246
OTU034	0.00107995	0.00117923	0.9158	790.667	81.1667	0.9571	0.084	.
OTU037	0.00100385	0.00183311	0.5476	599.833	158.833	0.9584	0.884
OTU035	0.000913481	0.000802514	1.1383	552.167	335.833	0.9596	0.375
OTU036	0.000901045	0.000839302	1.0736	641	100.833	0.9608	0.116
OTU041	0.000861051	0.00134078	0.6422	452.833	252.333	0.9619	0.909
OTU042	0.000833356	0.00130165	0.6402	589.333	18.8333	0.963	0.088	.
OTU044	0.00083114	0.00187063	0.4443	584.667	1.6667	0.9641	0.549
OTU040	0.000824944	0.000831636	0.992	593.667	39.8333	0.9652	0.071	.
OTU038	0.00080389	0.00135817	0.5919	561.5	26.5	0.9663	0.232
OTU047	0.000711072	0.00154575	0.46	499.333	0.8333	0.9672	0.185
OTU039	0.000690157	0.000821625	0.84	216	395.667	0.9681	0.626
OTU051	0.000648614	0.00138864	0.4671	455.833	1	0.9689	0.271
OTU045	0.000637172	0.00143108	0.4452	1.8333	448.5	0.9698	0.009	**
OTU048	0.000611373	0.000646746	0.9453	452	47.1667	0.9706	0.032	*
OTU050	0.000609853	0.00105747	0.5767	400.5	73.5	0.9714	1
OTU046	0.000590647	0.0006328	0.9334	390.333	165.167	0.9722	0.493
OTU060	0.000568716	0.00105774	0.5377	400.167	2.8333	0.9729	0.054	.
OTU049	0.000550376	0.000638465	0.862	118.167	357.167	0.9736	0.412
OTU056	0.000524543	0.000860138	0.6098	114.167	310.333	0.9743	0.758
OTU061	0.000519986	0.000953567	0.5453	78.1667	317.667	0.975	0.577
OTU054	0.000508722	0.00075259	0.676	314.667	107.333	0.9757	0.99
OTU053	0.000492101	0.000839399	0.5863	345.167	49.3333	0.9763	0.347
OTU058	0.000451828	0.000686956	0.6577	186.5	198.5	0.9769	0.603
OTU059	0.000443812	0.000975319	0.455	311.833	13.6667	0.9775	0.947
OTU063	0.000442071	0.00069757	0.6337	109	267	0.9781	0.535
OTU057	0.000426295	0.000399967	1.0658	315.333	60.3333	0.9786	0.053	.
OTU052	0.000420772	0.000302199	1.3924	344.667	99	0.9792	0.106
OTU055	0.000383642	0.00040918	0.9376	244.167	162.5	0.9797	0.593
OTU067	0.000380065	0.000627772	0.6054	6.5	266.833	0.9802	0.105
OTU062	0.000370191	0.000640996	0.5775	222.167	64	0.9807	1
OTU064	0.000362801	0.000549229	0.6606	219	74.8333	0.9811	1
OTU069	0.000313818	0.000655591	0.4787	220.5	2	0.9815	0.357
OTU068	0.000304086	0.000287675	1.057	2	214	0.9819	0.03	*
OTU072	0.000298826	0.000342818	0.8717	212.167	3.5	0.9823	0.025	*
OTU065	0.000293864	0.00040994	0.7168	204.5	41.8333	0.9827	0.336
OTU071	0.000288412	0.000541783	0.5323	176.167	39.1667	0.9831	0.997
OTU066	0.000283739	0.000374566	0.7575	161.167	78.6667	0.9835	0.512
OTU077	0.000238515	0.000169163	1.41	167.833	0.5	0.9838	0.007	**
OTU075	0.000238511	0.000355298	0.6713	167.333	0.3333	0.9841	0.15
OTU070	0.000233349	0.000266434	0.8758	157	67.8333	0.9844	0.611
OTU082	0.000222748	0.000392236	0.5679	36.6667	137.5	0.9847	0.767
OTU081	0.000218717	0.000199298	1.0974	7.3333	155.833	0.985	0.034	*
OTU076	0.00021852	0.000300277	0.7277	154.5	7.8333	0.9853	0.082	.
OTU078	0.000217723	0.00043133	0.5048	141.333	20	0.9856	0.961
OTU073	0.000205075	0.000284738	0.7202	36.1667	132.333	0.9858	0.423
OTU083	0.000194292	0.000304479	0.6381	40.1667	114.667	0.9861	0.726
OTU079	0.00019213	0.000304859	0.6302	47.8333	107.833	0.9863	0.875
OTU080	0.000188418	0.000261776	0.7198	93.6667	72.3333	0.9866	0.616
OTU085	0.000186488	0.000375837	0.4962	124.167	12.1667	0.9868	0.486
OTU074	0.00018624	0.00014509	1.2836	128.667	52.8333	0.9871	0.092	.
OTU086	0.000171036	0.000168071	1.0176	87.3333	64	0.9873	0.482
OTU101	0.000163143	0.000344184	0.474	8.1667	111	0.9875	0.643
OTU092	0.000159306	0.00022769	0.6997	50.3333	79.8333	0.9877	0.592
OTU090	0.000159177	0.00024371	0.6531	35.8333	100	0.9879	0.475
OTU088	0.00015738	0.000173999	0.9045	110.5	0.1667	0.9881	0.129
OTU091	0.000157251	0.000200257	0.7852	114.833	16	0.9883	0.155
OTU095	0.000156596	0.000265941	0.5888	111.167	1.6667	0.9885	0.017	*
OTU099	0.000155877	0.000221315	0.7043	9.3333	106.667	0.9887	0.262
OTU093	0.000152399	0.000315892	0.4824	107.333	0.3333	0.9889	0.051	.
OTU087	0.00014832	0.000283203	0.5237	104.167	5.5	0.9891	0.156
OTU084	0.000143248	0.000155413	0.9217	102.167	30.1667	0.9893	0.247
OTU111	0.000134751	0.000191176	0.7049	2.6667	94.1667	0.9895	0.221
OTU089	0.000132392	0.000161008	0.8223	94.8333	12.3333	0.9897	0.245
OTU098	0.000122964	0.000149371	0.8232	7.5	88.6667	0.9898	0.074	.
OTU094	0.000120143	0.000107002	1.1228	17.5	89.5	0.99	0.09	.
OTU097	0.000119813	0.000108189	1.1074	2.3333	84.8333	0.9902	0.044	*
Signif. Codes	0 ‘***’	0.001 ‘**’	0.01 ‘*’	0.05 ‘.’	0.1 ‘ ’	1
Permutation:	Free
Number of permutations:	999
