# Supplementary material for: Gastrointestinal microbial community changes in Atlantic cod (Gadus morhua) exposed to crude oil
Source: BMC Microbiol. 2018 Apr 2;18:25. doi: 10.1186/s12866-018-1171-2 (PMC5879832; doi:10.1186/s12866-018-1171-2)
Supplement: Supplementary file 15 — Table S13. Result of envfit analysis. (XLSX 9 kb) [file 12866_2018_1171_MOESM15_ESM.xlsx]

## Sheet: envfit
***VECTORS
	CA1	CA2	r2	Pr(>r)
Vibrionales	-0.21685	0.9762	0.7246	0.004	**
Deferribacterales	-0.70772	-0.70649	0.9698	0.002	**
Bacteroidales	0.97654	0.21532	0.2307	0.276
Fusobacteriales	0.99881	-0.04877	0.7128	0.005	**
Spirochaetales	-0.78177	-0.62357	0.5365	0.076	.
Mycoplasmatales	0.84323	-0.53755	0.8423	0.043	*
Erysipelotrichales	0.84988	0.52697	0.1055	0.542
Clostridiales	0.90589	0.42351	0.0515	0.844
Desulfovibrionales	-0.48828	-0.87269	0.0005	0.997
Unclassified	-0.47561	-0.87965	0.4345	0.093	.
Alteromonadales	0.20048	0.9797	0.37	0.118
---
Signif. codes:	‘***’ 0.0	0.001 ‘**’	0.01 ‘*’	0.05 '.'	0.1	1
Permutation:	Free
Number of permutations:	999
